# Supplementary material for: Recognition of sites of functional specialisation in all known eukaryotic protein kinase families
Source: PLoS Comput Biol. 2018 Feb 13;14(2):e1005975. doi: 10.1371/journal.pcbi.1005975 (PMC5826538; doi:10.1371/journal.pcbi.1005975)
Supplement: S2 File — (TXT) [file pcbi.1005975.s002.txt]

>consensus seq
YELLKVL-GKGAFGE--------------------------------------------------------------------V-Y---KAR-D-----------KD-------------------T------G-----E--E--VAVKV----LK-K---G----E-SS----------------K--K-R--K-------------E-------F-LR-EIKI-LKK------L------------------R--------H---PNIVRLYGVF-----------Q-----E-D----------E----D----P----LY--------LVME-YM-------P-GG----SLFD---L---L-R---K--R---R------------------------------------------------------------------------------G-------L-------S-E-------KTLRFIAAQIASGLEYLH-S-K-GI---------IHRDLKPENIL---L--------D--------------------------S------------------D-G-HVKLADF---GL---AR-----------E-----------L-Y----------S---D-------D---------------------------------G-Y--R-------------------T----------T-----T-FVG-T----P-------------------RY--MAPEV--L---------L-------G-------------GG--Y-SKKSDVWSL---GVLLYELLTG---------G--K---P-----P-F------P----G-E-------S---------------NE---E----LL----E-----------KIL------K---------------------G--------------------Y----------------------R---------------------L---P-I-P---E--P----D----C-----S-----P--E---AK---DLIKK--------CLQK-DPEKRPT

>sp|Q22RR1||agc:agc-sar|Tetrahymena sp|Q22RR1||agc:agc-sar|Tetrahymena
LVYIKEL-GRGNFGS--------------------------------------------------------------------V-N---LVN-E-----------KQ-------------------K------D-----R--L--FAMKV----FI-S---N----Y-IFqr--------------G--I-E--K-------------Y-------I-LR-EKST-LQK------C------------------N--------F---PFIMRYYRSF-----------Y-------D----------N----Y----H----IY--------FMNE-FI-------N-GM----DFFT---V---M-R---E--V---G------------------------------------------------------------------------------L-------F-------N-K-------QQAQFYTAFIILTLQYLN-N-Q-GI---------VYRDLKPENIL---I--------D--------------------------H------------------E-G-WPKLVDM---GT---AK-----------Y-----------L------------Y---D-------Kn--------------------------------Q-Q--L-------------------T----------Rty---S-LVG-T----P-------------------HY--MAPEV--I---------Q-------Q-------------KG--Y-GFAVDIYSL---GVILYELLV----------G--Y---L-----P-Y------Ged--V-D-------D---------------PI---E----VY----Q-----------LIL------E---------------------G-------------------------------------------R---------------------L---G-F-P---N--H----M----K-----N-----R--L---SK---KLISQ--------LMAK-SPEVRLG

>sp|Q234E6||agc:agc-sar|Tetrahymena sp|Q234E6||agc:agc-sar|Tetrahymena
LIVIKKL-GFGQFGS--------------------------------------------------------------------V-F---LVK-E-----------KG-------------------K------K-----K--L--YGLKC----VS-K---A----Q-VVeq--------------S--L-E--K-------------H-------I-QN-EKQV-MEF------N------------------N--------F---PFVMKFLRSF-----------K-------D----------D----R----C----IY--------FLLE-FI-------Q-GM----ELFD---V---I-R---E--I---G------------------------------------------------------------------------------L-------L-------S-T-------YDSQFYIGSLILTLEYLH-S-N-YI---------IYRDIKPENIM---V--------D--------------------------H------------------A-G-YLKLIDM---GT---AK-----------I-----------M------------K---S-------Ka--------------------------------G-T--V-------------------T----------Rtf---T-IIG-T----P-------------------HY--MAPEV--I---------S-------G-------------KG--Y-NFLVDLWSV---GICLYEFMC----------G--Y---V-----P-F------Aee--A-E-------D---------------PY---E----IY----E-----------EII------K---------------------K-------------------------------------------E---------------------I---Q-F-P---A--Y----M----K-----D-----A--V---AK---QLMLQ--------LLNK-IPEIRLG

>sp|Q23KG5||agc:agc-sar|Tetrahymena sp|Q23KG5||agc:agc-sar|Tetrahymena
LEVVKKL-GNGQFGS--------------------------------------------------------------------V-Y---LVK-N-----------KD-------------------T------K-----Q--I--YALKC----VS-K---S----S-VVet--------------S--L-E--K-------------H-------L-IQ-EKKV-MQT------V------------------N--------Y---PFIMRFFRSF-----------K-------D----------D----Y----Y----IY--------FLLE-FI-------Q-GQ----ELFE---V---I-R---E--I---G------------------------------------------------------------------------------L-------L-------S-T-------WDSQFYIGSIILALEYLH-S-R-KI---------IYRDIKPENIM---I--------T--------------------------H------------------K-G-YLKLIDM---GT---AK-----------I-----------M------------Q---T-------Na--------------------------------G-T--M-------------------T----------Rtf---T-IIG-T----P-------------------HY--MAPEV--I---------S-------G-------------KG--Y-SYLVDLWSV---GICLYEFMC----------G--Y---V-----P-F------Gee--A-E-------D---------------PY---E----IY----E-----------EII------K---------------------K-------------------------------------------E---------------------I---N-F-P---N--Y----L----S-----D-----P--M---AK---SLMEQ--------LLSR-VPEMRTG

>sp|Q23DN8||agc:agc-sar|Tetrahymena sp|Q23DN8||agc:agc-sar|Tetrahymena
LIYIKTL-AFGQFGP--------------------------------------------------------------------V-Y---LVK-A-----------NY-------------------D------K-----N--L--YALKS----FN-K---V----Q-ISeq--------------S--L-E--K-------------Y-------I-CQ-EKVV-LEI------V------------------N--------F---PFIIQYARSF-----------K-------D----------S----F----D----VY--------FLVE-YV-------K-GI----ELFD---V---I-R---D--I---G------------------------------------------------------------------------------L-------L-------N-T-------YDSQFYVASMILILEYLH-H-Q-NV---------IYRDMKPENIM---V--------D--------------------------E------------------N-G-YLKLIDL---GT---AK-----------F-----------L------------K---G-------Rh--------------------------------G-L--G-------------------N----------Rtf---T-IIG-T----P-------------------HY--MAPEI--I---------C-------G-------------KG--Y-NCYVDLWSV---GICLYEFMC----------G--M---V-----P-F------Gee--A-E-------D---------------PY---E----IY----E-----------DII------K---------------------K-------------------------------------------E---------------------I---N-Y-P---S--Y----L----K-----D-----K--K---AK---KLMDQ--------LLSR-VPEVRLG

>sp|I7MFS4||agc:agc-sar|Tetrahymena sp|I7MFS4||agc:agc-sar|Tetrahymena
LIYIKKL-GVGQFGS--------------------------------------------------------------------V-Y---LVR-R-----------KN-------------------T------R-----E--L--YALKS----VS-K---G----Q-IIeq--------------N--L-E--K-------------H-------L-IS-EKNV-LEM------I------------------Q--------F---PFIMNFIRTF-----------K-------D----------D----Q----S----VY--------FLLK-FI-------N-GL----ELFD---V---I-R---D--I---G------------------------------------------------------------------------------L-------L-------S-T-------FDSQFYVGSLILCLEYLH-S-R-QI---------IYRDVKPENMM---V--------D--------------------------H------------------T-G-YMYMIDM---GA---AK-----------L-----------L----------------S-------Kg--------------------------------K-S--I-------------------G----------Rtf---T-IIG-T----P-------------------HY--MAPEI--I---------K-------G-------------KG--Y-SYSSDLWSV---GICLYEFMC----------G--Q---V-----P-Y------Aed--A-Q-------D---------------PY---E----IY----E-----------EIN------S---------------------K-------------------------------------------D---------------------I---K-F-P---P--F----L----K-----D-----R--K---AK---LLIEQ--------LLQK-VPELRLG

>sp|I7M3B5||agc:agc-sar|Tetrahymena sp|I7M3B5||agc:agc-sar|Tetrahymena
MIYIKKL-GFGQFGS--------------------------------------------------------------------V-Y---LVK-N-----------KH-------------------D------S-----Q--F--YALKV----IQ-K---A----Q-VIqq--------------N--L-E--K-------------H-------L-IQ-EKKV-LEV------A------------------Q--------F---PFMMKFIKTF-----------K-------D----------N----Q----N----VY--------FLLE-YV-------K-GM----ELFD---V---I-R---E--I---G------------------------------------------------------------------------------L-------L-------N-T-------YDSQFYIASLLLNIEYLH-T-N-SI---------IYRDIKPENII---I--------D--------------------------Y------------------K-G-YMKLIDM---GT---AK-----------F-----------L------------K---G-------Ss--------------------------------G-----------------------------------Ktf---T-IIG-T----P-------------------HY--MAPEI--L---------T-------G-------------AG--Y-TYSVDLWSI---GICLYEFMC----------G--G---V-----P-F------Aed--V-E-------D---------------PY---E----IY----E-----------DII------H---------------------K-------------------------------------------N---------------------L---D-F-P---S--F----L----K-----D-----K--L---AK---NIMNQ--------LLNK-QPQLRLG

>sp|I7MD55||agc:agc-sar|Tetrahymena sp|I7MD55||agc:agc-sar|Tetrahymena
MISIKKL-GFGQFGS--------------------------------------------------------------------V-Y---LVK-S-----------KS-------------------D------S-----N--Y--YALKC----IS-K---A----Q-VIeq--------------S--L-E--K-------------H-------L-LQ-EKKV-LES------A------------------Q--------F---PFIMKFIRTF-----------R-------D----------N----N----N----VY--------FLVE-YV-------R-GM----ELFD---V---I-R---E--I---G------------------------------------------------------------------------------L-------L-------N-T-------YDSQFYIGSLLLCIEYLH-T-N-SI---------IYRDIKPENIM---I--------D--------------------------Y------------------K-G-YMKLIDM---GT---AK-----------F-----------L------------K---G-------Ks--------------------------------G-----------------------------------Rtf---T-IIG-T----P-------------------HY--MAPEI--I---------T-------G-------------KG--Y-SYSVDLWSI---GICLYEFMC----------G--A---V-----P-F------Aed--A-D-------D---------------PY---E----IY----E-----------EII------K---------------------K-------------------------------------------P---------------------L---Q-Y-P---G--F----L----K-----D-----K--N---SK---TLMNQ--------LLNK-TPELRLG

>sp|Q869J9|pkg-2|agc:pkg|Paramecium sp|Q869J9|pkg-2|agc:pkg|Paramecium
LIYIKKL-GEGQFGI--------------------------------------------------------------------V-Y---LVK-H-----------KE-------------------T------K-----K--V--FALKS----VS-K---A----S-IIeq--------------N--L-E--K-------------H-------I-TQ-EKTV-LEQ------I------------------N--------F---PFIMGFVRTF-----------K-------D----------D----M----S----IY--------FLVD-FI-------R-GM----ELFD---V---I-R---D--I---G------------------------------------------------------------------------------L-------L-------Q-K-------PETQFYIGTMILCIEYLH-S-K-SI---------VYRDLKPENIM---V--------N--------------------------A------------------Q-G-FMYLIDL---GT---AKp----------L-----------L------------K---T-------Ka---------------------------------------------------------C----------Rty---T-IIG-T----P-------------------HY--MAPEI--I---------A-------G-------------KG--Y-TFSVDLWSI---GICMYEFMC----------G--G---V-----P-F------Gee--L-E-------D---------------PY---Q----IY----E-----------EIM------N---------------------T-------------------------------------------Q---------------------I---K-Y-P---T--F----L----K-----D-----R--H---AK---KFMEQ--------LMNR-QPETRLG

>sp|A8N3F0||agc:agc-unique|Coprinopsis sp|A8N3F0||agc:agc-unique|Coprinopsis
FEMIRVL-GKGCAGK--------------------------------------------------------------------V-L---LVR-H-----------KT-------------------G------S-----G--L--FALKA----IT-K---R----H-VLah--------------Q--E-L--Q-------------H-------T-LT-EQAV-LKR------Maaes--------------K--------D---PFVVKLWWSF-----------H-------D----------K----E----N----LF--------LVMD-FH-------P-GG----DLAT---Q---L-A---R--W---G------------------------------------------------------------------------------R-------L-------S-R-------DRTRFYAAEIVEGVEGLH-A-A-GV---------IYRDLKPENIL---I--------A--------------------------A------------------D-G-HIVLTDF---GL---SKefsrphlsaasS-----------A------------P---M-------TpsgsrssdfyssapgtphsvmppwmkpdkngeyP-D--V-------------------T----------T-----T-FCG-T----A-------------------EY--LAPEV--I---------Q-------G-------------LP--Y-SYEVDWWSF---GTMLYEMLT----------G--M---T-----P-F------Y----A-N-------N---------------HS---D----MY----V-----------RVL------Q---------------------D-------------------------------------------E---------------------L---T-F-P---De-R----V----M-----D-----Q--D---TK---SLIRG--------LLQK-NPDLRIR

>sp|D6RN25||agc:agc-unique|Coprinopsis sp|D6RN25||agc:agc-unique|Coprinopsis
TERMVVL-KGNLFGF--------------------------------------------------------------------R-S---NRS-R-----------TR-------------------T------G-----G--E--EETWE----EE-L---R----E-RRkr--------------A--E-R--K-------------R-------V-RT-ELRA-MKR------Maggasrdg----------R--------G---VFVVKADGCL-----------M-------G----------P----G----V----IC--------IAMP-YM---------KA----DLTE---M---YrP---K--C---R------------------------------------------------------------------------------S-------Y-------M-A-------RYGREWVMQLALGLSFIH-D-N-GI---------IHRDICPQNIL---I--------D--------------------------F------------------N-H-TLKIADF---DV---SQ-----------S-----------S------------S---S-------Splalqsg--------------------------V-K--Y-------------------A----------H-----R-LVG-S----K-------------------GY--IAPEI--I---------S-------RcapgkwtpaqrleAR--Y-GKEVDWWSL---GCVVAEMLTSakdv-----G--Y---A-----V-L------F----G-R-------D---------------ET--------------L-----------RLF------V---------------------K-------------------------------------------S---------------------S---P-L-ErecRa-Y----G----L-----R-----G--W---AL---SLVHG--------LLDP-NPISRLG

>sp|A8P464||agc:agc-unique|Coprinopsis sp|A8P464||agc:agc-unique|Coprinopsis
YSLTRFL-SQGAQGK--------------------------------------------------------------------V-Y---LAK-S-----------NQ-------------------S------G-----K--M--AAVKV----IS-K---L----T-LEny--------------H--T-L--------------------------LQ-EQNL-LKR------Lk-----------------G--------H---PFILNLIDSF-----------H-------D----------T----E----N----FY--------LISD-YY-------P-AG----DLAH---R---L-Y---K--L---K------------------------------------------------------------------------------R-------F-------D-T-------DTARFYISELIVAIRFLH-A-N-DI---------IHRDLKPSNIL---I--------K--------------------------A------------------D-G-HICIIDF---GL---CKdfraknarapsN-----------P------------P---N-------Thtrthaarthaqaqarvharhrravv-------G-P--V-------------------T----------D-----G-FAG-T----L-------------------VY--MSPQV--I---------S-------Q-------------EI--Y-SYETDWWSM---GIILYELLQ----------G--D---T-----P-W------T----G-S-------D---------------VT---C----MM----R-----------KIK------K---------------------E-------------------------------------------P---------------------L---L-F-R------A----A----V-----D-----E--P---AS---DFLYK--------LLEK-RVEDRIH

>sp|A8N0Q1||agc:agc-unique|Coprinopsis sp|A8N0Q1||agc:agc-unique|Coprinopsis
FDIISSY-NADSDTR--------------------------------------------------------------------V-M---ICQ-R-----------KR-------------------N------G-----N--L--YKIRS-----------R----R-IYdh------------------------------------F-------P-WM-EQDI-LET------Lrdm---------------G--------A---PFLPYLKSVF-----------R-------E----------E----N----Q----VH--------LVLD-YW-------P-SA----SLRE---L---L-A---K--Y---G------------------------------------------------------------------------------T-------L-------G-S-------QRVLFYASELLTGIANLH-G-V-GI---------MHRNLNPDDII---L--------D--------------------------K------------------R-G-HIVITNF---EF---AN-----------T-----------I------------P------------psgvnansfn-----------------------S-D--L-------------------V----------L-----S-IPR-F----H-------------------GY--QAPEM--V---------L-------G-------------WA--H-DISVDCWGF---GMLLYFMYF----------G--K---H-----P-F------Q----E-Drnpv---D---------------HR---V----LR----A-----------RII------Q---------------------G-------------------------------------------S---------------------L---S-P-E---Sl-R----L----I-----H-----P--H---TR---DIILK--------CVER-NPRIRLN

>sp|Q4Q7M5||agc:agc-unique|Leishmania sp|Q4Q7M5||agc:agc-unique|Leishmania
FEKKFVL-GKGSYGK--------------------------------------------------------------------V-F---MVV-K-----------KD-------------------T------D-----K--W--YAMKE----MS-A---E----K-MRq---------------A--E-I--K-------------A-------P-FA-ERII-LEE------I------------------D--------H---PFIVHLHYSF-----------Q-------E----------Q----G----N----LY--------MILD-LL-------A-GG----ELFT---Y---I-E---Q--H---A------------------------------------------------------------------------------P-------L-------D-E-------EVVKFYAAEVALALGYLH-S-R-NI---------IYRDLKPENVV---F--------D--------------------------R------------------D-G-HACLTDF---GL---AK-----------A-----------N-------------------------vh-------------------------------E-P--N-------------------A----------V-----T-YCG-T----N-------------------EY--LAPEL--L---------K-------G-------------VP--H-GKAVDWWSL---GLMMCEMLF----------N--D---L-----P-F------Y----D-E-------N---------------PM---Q----MQ----M-----------KIL------T---------------------E-------------------------------------------D---------------------V---A-F-P---Ph-I----Q----I-----T-----E--E---TK---DLIRC--------LLNK-NPERRLQ

>sp|Q19858||agc:agc-unique|Caenorhabditis sp|Q19858||agc:agc-unique|Caenorhabditis
FEILKHI-GSGAYGE--------------------------------------------------------------------V-A---AVR-K-----------LD-------------------T------E-----T--I--YAMKV----ME-K---R----R-MSkh--------------K--D-M------------------------V-EH-EWKI-LTT------I------------------H--------N---PFFMKMSYSF-----------Q-------T----------K----R----H----LV--------FVMP-FA-------G-GG----DMLT---M---M-E---N------E------------------------------------------------------------------------------C-------L-------I-E-------ESAHFYLCELVEGIGYLH-E-K-HI---------VHRDVKLENLL---I--------G--------------------------N------------------D-G-HLMITDY---GL---SA-----------T-----------G------------C------------da-------------------------------E-D--A-------------------I----------Q-----G-VIG-T----R-------------------HT--MAPEV--H---------L-------E-------------KK--Y-GTSCDWWAV---GITYCDMRS----------D--K---A-----V-F------D----G-A-------D---------------SK---E----YS----D-----------STA------K---------------------K-------------------------------------------R---------------------P---R-L-P------K----V----L-----S-----P--R---ER---GFVNK--------LIVR-DPTQRLG

>sp|A0A0B7FBE1|cbk1|agc:ndr|Thanatephorus  {|0(1)|}sp|A0A0B7FBE1|cbk1|agc:ndr|Thanatephorus
FEMMRVL-GKGCAGK--------------------------------------------------------------------V-L---LVR-H-----------RA-------------------T------T-----E--L--YALKA----IT-K---R----H-VLah--------------Q--E-L--Q-------------H-------T-LT-EQAV-LKR------Mareg--------------R--------D---PFVVKLWWSF-----------H-------D----------K----E----N----LF--------LVMD-FH-------P-GG----DLAT---Q---L-A---R--W---G------------------------------------------------------------------------------R-------L-------G-R-------DRARFYAAEIVEGCEGLH-A-A-GV---------IYRDLKPENIL---I--------G--------------------------A------------------D-G-HIVLTDF---GL---SKefprkinghspT-----------A------------P---P-------Tpngqttftasphwmdaagspgrastskrld---R-D--M-------------------T----------T-----T-FCG-T----A-------------------EY--LAPEV--I---------Q-------G-------------LP--Y-SYEVDWWSF---GTMLYEMLT----------G--I---T-----P-F------W----A-N-------N---------------HS---D----MY----V-----------RVL------Q---------------------D-------------------------------------------E---------------------L---Q-F-P---Ed-K----A----M-----D-----Q--D---TK---SLIRG--------LLQR-NPALRM-

>sp|P34102|pkgc|agc:agc-unique|Dictyostelium sp|P34102|pkgc|agc:agc-unique|Dictyostelium
FELLKVL-GVGSFGR--------------------------------------------------------------------V-Y---LVR-R-----------KD-------------------T------G-----K--F--YAMKV----LN-K---K----D-MLkk--------------K--Q-I--A-------------H-------T-NT-EKMV-LST------M------------------D--------H---PFIVRLHFAF-----------Q-------N----------E----D----F----LF--------MCMD-YV-------P-GG----ELFH---H---L-Q---K--A---G------------------------------------------------------------------------------K-------F-------P-E-------ELAKFYIAEVICSLHYLH-S-N-NI---------IYRDIKPENIL---L--------D--------------------------E------------------E-G-HIKLTDF---GL---SK-----------S-----------G------------I---TsvvgsknE---------------------------------G-G--F-------------------A----------T-----T-FCG-T----P-------------------EY--LAPEI--I---------T-------G-------------AG--H-GKAADWWSV---GILLFEMLT----------G--R---S-----P-F------L----A-S-------N---------------RN---D----MY----K-----------SMI------Q---------------------G-------------------------------------------N---------------------L---R-M-P------M----F----L-----S-----S--D---AQ---DLLEK--------LLVP-DPNKRLG

>sp|F4PNA6|pkgc|agc:agc-unique|Dictyostelium sp|F4PNA6|pkgc|agc:agc-unique|Dictyostelium
FDLLKVL-GVGSFGR--------------------------------------------------------------------V-F---LVR-K-----------KD-------------------T------K-----A--L--YAMKV----LN-K---R----D-MMkk--------------K--Q-I--A-------------H-------T-NT-EKMV-LST------M------------------D--------H---PFIVQLHFAF-----------Q-------N----------E----E----F----LF--------MCMD-YI-------P-GG----ELFH---H---L-Q---K--A---G------------------------------------------------------------------------------R-------F-------P-E-------ELAKFYIAEVITSLDYLH-S-N-DI---------IYRDIKPENIL---L--------D--------------------------A------------------E-G-HIKLTDF---GL---SK-----------S-----------G------------I---TsvvgkcgE---------------------------------G-Q--F-------------------A----------T-----T-FCG-T----P-------------------EY--LAPEI--I---------T-------G-------------SG--H-GKAADWWSC---GILLFEMLT----------G--R---S-----P-F------L----A-S-------N---------------RN---D----MY----K-----------AMI------Q---------------------G-------------------------------------------N---------------------L---R-L-P------I----F----L-----S-----G--E---AQ---DLLEK--------LLVP-DPKKRLG

>sp|A8X8T0|akt-1|agc:akt|Caenorhabditis  {|127(0)|}sp|A8X8T0|akt-1|agc:akt|Caenorhabditis
--------------------------------------------------------------------------------------------------------------------------------------------------------------------------------------------------------------------------------------------------------------------------------LRYSF-----------Q-------T----------D----D----R----LC--------FVME-FA-------I-GG----DLYY---H---L-N---K--EvqmE------------------------------------------------------------------------------G-------F-------S-E-------PRARFYGAEIVLALGYLH-A-N-NI---------VYRDLKLENLL---L--------D--------------------------K------------------D-G-HIKIADF---GL---CK-----------E-----------E------------I---K-------F---------------------------------G-D--K-------------------T----------S-----T-FCG-T----P-------------------EY--LAPEV--L---------E-------D-------------ND--Y-GRCVDWWGV---GVVMYEMMC----------G--R---L-----P-F------Y----S-K-------D---------------HN---K----LF----E-----------LIM------V---------------------G-------------------------------------------D---------------------L---R-F-P------S----K----L-----S-----Q--E---AK---LLLQG--------LLVK-DPAKRTG

>sp|Q4Q898||agc:akt|Leishmania  {|0(1)|}sp|Q4Q898||agc:akt|Leishmania
FQLLTVI-GRGTFGK--------------------------------------------------------------------V-L---KVQ-M-----------RA-------------------T------R-----K--V--YAMKI----MN-K---A----T-VYrr--------------C--M-T--S-------------Y-------M-KE-EKAI-LTS------L------------------Hp-------S---PYIVRCHYAF-----------Q-------T----------E----Y----Y----LV--------FLLD-YL-------P-GG----ELYD---Y---I-Y---P--K---L------------------------------------------------------------------------------C-------L-------S-P-------GAARIYAAELVLALECLH-R-Q-DV---------VHRDLKPENVV---L--------T--------------------------A------------------D-G-HICLTDF---GL---AR-----------R-----------A------------F---S-------R---------------------------------S----R-------------------R----------R-----S-FVG-S----P-------------------EY--VAPET--I---------Q-------G-------------QV--Q-TAAVDWWSF---GVMLYEMLA----------G--S---T-----P-F------H----A-R-------N---------------NN---T----VY----N-----------NVL------H---------------------K-------------------------------------------E---------------------L---A-L-P---VlrR----G----F-----S-----P--E---AV---SLLTG--------LLAR-DPSMRL-

>sp|Q24HY1||agc:akt|Tetrahymena  {|53(0)|}sp|Q24HY1||agc:akt|Tetrahymena
-------------------------------------------------------------------------------------------------------------------------------------------------CTLKS----LQ-N---K----H-YAvr--------------T--V-Q--C-------------S-------T-EE-EENE-YIS------I------------------N--------D---PFVIPLEFCF-----------K-------D----------N----N----D----FY--------LVMQ--V-------L-GN----DLFQ---R---L-Y---C--S---H------------------------------------------------------------------------------N-------L-------S-E-------MAAKYYFVQILCGLQLYH-S-KlHC---------HYGELKPENIL---L--------D--------------------------E------------------M-G-RVFLTGY---RS---PK-----------K-----------N------------L---T-------S---------------------------------E-----------------------------------------------T----L-------------------EY--TAPEL--L---------R-------G-------------EP--K-SIASDFWCL---GILLYEMLV----------G--I---P-----P-F------Y----Y-E-------G---------------QE---Si---MI----Q-----------LII------E---------------------N-------------------------------------------N---------------------V---Q-F-P------Kfl--N----I-----S-----Q--E---AK---SMILS--------LLKS-NKNERIG

>sp|Q8NKF8|sch9|agc:akt|Cryptococcus sp|Q8NKF8|sch9|agc:akt|Cryptococcus
FEFLKLI-GRGTFGR--------------------------------------------------------------------V-F---QVR-K-----------KD-------------------T------R-----R--I--YAMKV----LS-K---K----E-IVak--------------K--E-V--A-------------H-------T-IG-ERKI-LQS------L------------------E--------C---PFLVGLKFSF-----------Q-------T----------D----T----E----LY--------FVTD-YK-------C-GG----ELFW---H---L-Q---K--E---G------------------------------------------------------------------------------R-------FqrrsgglS-E-------DRARFYIAELVLALEHLH-K-Y-NI---------VYRDLKPENIL---L--------D--------------------------A------------------T-G-HVALCDF---GL---SK-----------P-----------D------------L---T-------D---------------------------------D-K--L-------------------T----------N-----T-FCG-T----T-------------------EY--LAPEV--L---------L-------De------------KG--Y-GKHVDFWSL---GVLLFEMCC----------G--W---S-----P-F------Y----A-E-------Q---------------TQ---E----MY----R-----------LIC------Y---------------------G-------------------------------------------K---------------------I---R-F-P------K----Nv---I-----G-----D--D---GK---QFVKG--------LLNR-NPQNRLG

>sp|I7LZP7||agc:akt|Tetrahymena sp|I7LZP7||agc:akt|Tetrahymena
FTILGAL-GKGSFGR--------------------------------------------------------------------V-F---LVQ-Q-----------NS-------------------T------E-----E--L--FAMKM----LK-K---V----S-LImk--------------R--Q-L--K-------------Y-------A-VT-ECNI-LKR------C------------------K--------N---PFVVGLHYAF-----------Q-------T----------P----N----H----LY--------MVLD-YC-------N-GG----VLLQ---H---I-Q---R--E---S------------------------------------------------------------------------------R-------F-------S-E-------LTARFFVCEIILAIEYLH-S-Q-NI---------LYRDLKPENIL---I--------S--------------------------S------------------D-G-HIKLTDF---GL---SK-----------E-----------H------------V---A-------D---------------------------------F-D--V-------------------T----------K-----S-FCG-S----P-------------------AY--LSPEM--L---------L-------G-------------KG--F-SKASDIYGI---GCVLYEMLT----------G--Q---P-----P-F------F----H-E-------D---------------IK---Q----LY----S-----------GIK------S---------------------E-------------------------------------------D---------------------P---Q-L-P------K----Y----L-----S-----N--S---AK---TFLQQ--------LLKK-NPKERLG

>sp|A8NN03||agc:akt|Coprinopsis sp|A8NN03||agc:akt|Coprinopsis
FDLLKVI-GKGSFGK--------------------------------------------------------------------V-M---QVR-K-----------KD-------------------T------Q-----R--I--YALKT----IR-K---A----H-IAqr--------------Pg-E-I--T-------------H-------I-LA-ERTV-LAL------V------------------N--------N---PFIVPLKFSF-----------Q-------N----------P----D----K----LY--------LVMS-FV-------N-GG----ELFY---H---L-Q---R--E---G------------------------------------------------------------------------------K-------F-------D-Q-------DRSRFYAAELLCALEHLH-G-F-NV---------VYRDLKPENIL---L--------D--------------------------Y------------------T-G-HIALCDF---GL---CK-----------L-----------N------------M---S-------E---------------------------------T-E--K-------------------T----------N-----T-FCG-T----P-------------------EY--IAPEL--L---------E-------S-------------HG--Y-TKTVDWWTL---GVLLYEMMT----------G--L---P-----P-F------Y----D-E-------N---------------VN---T----MY----Q-----------RIL------S---------------------D-------------------------------------------P---------------------L---Q-F-P------P----D----I-----S-----P--E---AR---SVMTG--------LLQR-NPAHRLG

>sp|V6U265||agc:akt|Giardia  {|0(1)|}sp|V6U265||agc:akt|Giardia
FELVSVV-GKGSFGK--------------------------------------------------------------------V-F---LVR-R-----------VE-------------------D------N-----R--F--FAMKV----LK-K---R----N-VLdr--------------R--Q-L--E-------------H-------L-KA-EHNI-LQS------F------------------N--------H---PNMIKLYHSF-----------Q-------T----------R----T----R----LF--------LVTT-FA-------T-GG----ELFY---H---L-K---K--I---G------------------------------------------------------------------------------R-------F-------P-E-------PLAVFYLAQIVLVIEYLH-K-H-DI---------VFRDMKPENLL---L--------D--------------------------N------------------H-G-NILLTDF---GL---SK-----------T-----------G------------I---S-------A---------------------------------D-N--Sggagv--------------S----------G-----S-FCG-T----P-------------------DY--LSGEI--I---------S-------G-------------VP--H-GKMVDIWAL---GALLFEMLV----------G--S---A-----P-F------S----Y-A-------Sststhggna------RS---E----LY----R-----------RIL------K---------------------N-------------------------------------------I---------------------I---V-F-P------T----F----I-----S-----A--E---CK---SFIAK--------CLSR-RPKDRP-

>sp|Q4Q9K2||agc:akt|Leishmania sp|Q4Q9K2||agc:akt|Leishmania
FETLDVL-GKGSFAY--------------------------------------------------------------------V-V---LCR-R-----------LS-------------------T------N-----K--Y--YAMKV----IN-K---Q----G-LLdh--------------K--R-V--Q-------------D-------V-FT-ERNV-LTR------L------------------N--------H---PYLLKLYWTF-----------Q-------S----------E----H----K----LF--------FVMD-YM-------P-GG----DLDK---Y---M-N---SvpK---K------------------------------------------------------------------------------Q-------L-------D-P-------ATAQLYGAEILLAIMCLH-E-H-SV---------IYRDLKPENIL---L--------D--------------------------G------------------E-G-HCALADF---GL---SK-----------D-----------F------------H---K-------D---------------------------------G-QdvR-------------------A----------N-----S-FVG-S----P-------------------FY--VAPDV--L---------R-------Q-------------RE--Y-TNAVDFWSF---GILLYRMLC----------G--R---T-----P-F------N----G-R-------S---------------MT---E----VF----D-----------NIL------Y---------------------S-------------------------------------------D---------------------L---S-F-P------S----Gva--V-----S-----P--E---AK---DLISR--------LLMK-DPNRRIK

>sp|H3BHT2|akt2|agc:akt|Latimeria  {|0(6)|}sp|H3BHT2|akt2|agc:akt|Latimeria
FDYLKLL-GKGTFGK--------------------------------------------------------------------V-I---LVR-E-----------KA-------------------S------G-----Q--H--YAMKI----LR-K---E----V-IIak--------------K--RdL--S-------------K-------T-MR-EREI-CEQ------I------------------Ntl------H---PSLTTLKYAF-----------Q-------T----------N----D----R----LC--------FVME-YA-------N-GG----ELFF---H---L-S---R--E---R------------------------------------------------------------------------------V-------F-------T-E-------DRARFYGAEIVSALEYLH-S-R-NV---------VYRDIKLENLM---L--------D--------------------------K------------------D-G-HIKITDF---GL---CK-----------E-----------G------------I---T-------D---------------------------------G-A--T-------------------M----------K-----T-FCG-T----P-------------------EY--LAPEV--L---------E-------D-------------ND--Y-GRAVDWWGL---GVVMYEMMC----------G--R---L-----P-F------Y----N-Q-------D---------------HE---R----LF----E-----------LIL------M---------------------E-------------------------------------------D---------------------I---R-F-P------R----T----L-----S-----P--D---AK---SLLAG--------LLKK-DPKQRPT

>sp|G8BDZ6|sch9|agc:akt|Candida sp|G8BDZ6|sch9|agc:akt|Candida
FEFLRLL-GKGTFGQ--------------------------------------------------------------------V-F---QVK-K-----------KD-------------------T------S-----R--I--YAMKI----LS-K---K----V-IVkk--------------K--E-I--A-------------H-------T-IG-ERNI-LVR------T------------------Saaa-----S---PFIVGLKFSF-----------Q-------T----------P----A----D----LF--------LVTD-YM-------S-GG----ELFW---H---L-Q---K--D---G------------------------------------------------------------------------------R-------F-------S-E-------ERAKFYIAELVLALEHLH-D-N-DI---------VYRDLKPENIL---L--------D--------------------------A------------------N-G-HIALCDF---GL---SK-----------A-----------N------------L---N-------N---------------------------------D-G--T-------------------T----------N-----T-FCG-T----T-------------------EY--LAPEI--L---------L-------D-------------EG--Y-TKMVDFWSL---GVLIFEMCC----------G--W---S-----P-F------Y----A-D-------N---------------TQ---Q----MY----K-----------NIA------F---------------------G-------------------------------------------K---------------------V---R-F-P------K----E----Il----S-----P--E---GR---SFVKG--------LLNR-NPRHRLG

>sp|A0A0F8D0L1|sch9|agc:akt|Ceratocystis sp|A0A0F8D0L1|sch9|agc:akt|Ceratocystis
FEILRLI-GKGTFGQ--------------------------------------------------------------------V-Y---QVR-K-----------KD-------------------T------Q-----R--I--YAMKV----LS-K---K----V-IVqk--------------K--E-V--A-------------H-------T-VG-ERNI-LVR------Tams---------------D--------S---PFIVGLKFSF-----------Q-------T----------P----S----D----LY--------LVTD-YM-------S-GG----ELFW---H---L-Q---K--E---N------------------------------------------------------------------------------K-------F-------G-E-------ARAKFYIAELILAIQHLH-E-N-DI---------VYRDLKPENIL---L--------D--------------------------A------------------N-G-HIALCDF---GL---SK-----------A-----------N------------L---T-------K---------------------------------N-D--T-------------------T----------T-----T-FCG-T----T-------------------EY--LAPEV--L---------L-------D-------------EG--Y-TKMVDFWSL---GVLVFEMCC----------G--W---S-----P-F------Y----A-D-------D---------------TQ---Q----MY----K-----------NIA------F---------------------G-------------------------------------------K---------------------V---R-F-P------R----Dv---L-----S-----V--E---GR---SFVKG--------LLNR-NPKHRLG

>sp|I7M244||agc:akt|Tetrahymena sp|I7M244||agc:akt|Tetrahymena
FELVNVI-GQGRYGT--------------------------------------------------------------------V-L---LVK-K-----------KD-------------------S------G-----N--F--FAMKV----IK-K---S----L-IKkr--------------N--L-Q--H-------------R-------I-MT-ERNI-LTL------C------------------K--------S---SLITKLQYSF-----------Q-------N----------R----S----N----YF--------YLLE-YC-------P-GG----DLAY---Y---M-Q---R--K---G------------------------------------------------------------------------------K-------L-------T-E-------KDAKFYAAQLILTLEFLH-S-Q-NI---------IYRDLKPENIL---I--------D--------------------------K------------------N-G-YFKLGDF---GS---AV-----------Q-----------N------------I---T-----------------------------------------L-E--E-------------------S----------Q-----V-LCG-T----P-------------------QY--FAPEM--I---------T-------R-------------EG--H-GKGVDLWAL---GCIIFELVF----------G--V---T-----P-F------E----E-T-------T---------------QA---Q----LY----E-----------RIQ------N---------------------G-------------------------------------------K---------------------V---F-F-D------V----NddvkV-----T-----N--Y---FK---DLINK--------LLAK-DPKERIG

>sp|H0ZRP6|akt1|agc:akt|Taeniopygia sp|H0ZRP6|akt1|agc:akt|Taeniopygia
FEYLKLL-GKGTFGK--------------------------------------------------------------------V-I---LVK-E-----------KA-------------------T------G-----R--Y--YAMKI----LK-K---E----V-IVakaf------------D--E-V--A-------------H-------T-LT-ENRV-LQN------S------------------R--------H---PFLTALKYSF-----------Q-------T----------H----D----R----LC--------FVME-YA-------N-GG----ELFF---H---L-S---R--E---R------------------------------------------------------------------------------V-------F-------S-E-------DRARFYGAEIVSALDYLH-SeK-NV---------VYRDLKLENLM---L--------D--------------------------K------------------D-G-HIKITDF---GL---CK-----------E-----------G------------I---K-------D---------------------------------G-A--T-------------------M----------K-----T-FCG-T----P-------------------EY--LAPEV--L---------E-------D-------------ND--Y-GRAVDWWGL---GVVMYEMMC----------G--R---L-----P-F------Y----N-Q-------D---------------HE---K----LF----E-----------LIL------M---------------------E-------------------------------------------E---------------------I---R-F-P------R----T----L-----S-----P--E---AK---SLLSG--------LLKK-DPKQRLG

>sp|A8NWP0||agc:akt|Coprinopsis sp|A8NWP0||agc:akt|Coprinopsis
FEFLKLI-GRGTFGK--------------------------------------------------------------------V-F---QVR-K-----------KD-------------------T------K-----R--I--YAMKV----LS-K---K----E-IIak--------------K--E-V--A-------------H-------T-IG-ERKI-LQS------L------------------S--------C---PFLVGLKFSF-----------Q-------T----------D----M----D----LY--------LVTD-FK-------S-GG----ELFW---H---L-Q---R--E---T------------------------------------------------------------------------------R-------F-------S-E-------ERARFYVAELILALEHLH-K-F-NI---------VYRDLKPENIL---L--------D--------------------------A------------------T-G-HVALCDF---GL---SK-----------A-----------N------------L---R-------A---------------------------------D-E--L-------------------T----------T-----T-FCG-T----T-------------------EY--LAPEI--L---------L-------De------------QG--Y-SKIVDFWSL---GVLLFEMCC----------G--W---S-----P-F------Y----A-E-------D---------------VQ---Q----MY----K-----------NIC------F---------------------G-------------------------------------------K---------------------I---R-F-P------K----Gv---I-----G-----E--D---GK---QFVKG--------LLNR-NPKHRLG

>sp|A0A023ZIL2|sch9|agc:akt|Saccharomyces sp|A0A023ZIL2|sch9|agc:akt|Saccharomyces
FEVLRLL-GKGTFGQ--------------------------------------------------------------------V-Y---QVK-K-----------KD-------------------T------Q-----R--I--YAMKV----LS-K---K----V-IVkk--------------N--E-I--A-------------H-------T-IG-ERNI-LVT------Task---------------S--------S---PFIVGLKFSF-----------Q-------T----------P----T----D----LY--------LVTD-YM-------S-GG----ELFW---H---L-Q---K--E---G------------------------------------------------------------------------------R-------F-------S-E-------DRAKFYIAELVLALEHLH-D-N-DI---------VYRDLKPENIL---L--------D--------------------------A------------------N-G-NIALCDF---GL---SK-----------A-----------D------------L---K-------D--------------------------------------R-------------------T----------N-----T-FCG-T----T-------------------EY--LAPEL--L---------L-------D-------------EG--Y-TKMVDFWSL---GVLIFEMCC----------G--W---S-----P-F------F----A-E-------N---------------NQ---K----MY----Q-----------KIA------F---------------------G-------------------------------------------K---------------------V---K-F-P------R----Dv---L-----S-----Q--E---GR---SFVKG--------LLNR-NPKHRLG

>sp|I7MF43||agc:akt|Tetrahymena sp|I7MF43||agc:akt|Tetrahymena
FELLNVI-GEGKFGT--------------------------------------------------------------------V-L---LVK-K-----------KD-------------------S------G-----K--L--FAMKI----IK-K---S----I-IRkr--------------Q--F-A--H-------------R-------I-IQ-EKDI-LAF------C------------------N--------N---NFMTKLHYSF-----------Q-------N----------Q----N----N----LF--------LILD-YC-------S-GG----DLFN---Y---I-S---K--K---N------------------------------------------------------------------------------T-------I-------S-E-------KDAKFYAAQIVLMLEYLH-S-Q-NI---------VYRDLKPENIL---I--------E--------------------------K------------------N-G-YLKLGDF---GY---AR-----------Q-----------N------------M-----------D---------------------------------S-I--E-------------------A----------K-----S-VCG-T----P-------------------HY--FPPEM--I---------T-------R-------------EG--H-GKPVDWWAL---GCVIYEMVF----------G--A---T-----P-F------D----D-S-------N---------------QK---I----LF----D-----------RIK------N---------------------S-------------------------------------------P---------------------V---I-FeN------K----K----V-----S-----N--N---FK---DIVNK--------LLKK-NQNERLG

>sp|I7MM38||agc:akt|Tetrahymena sp|I7MM38||agc:akt|Tetrahymena
FRIIRVI-GSGAFGK--------------------------------------------------------------------V-Y---LVN-K-----------KG-------------------T------E-----E--V--YAMKV----YD-K---M----T-LYek--------------N--V-I--L-------------S-------T-IG-ERNI-LKN------M------------------N--------S---NFIVKLHYAF-----------Q-------A----------A----Q----N----LY--------LMMD-FM-------V-GG----ELYY---H---L-K---K--A---K------------------------------------------------------------------------------K-------F-------D-E-------ERTKFYIAQVILAIECLH-Q-N-NI---------MYRDLKLENIL---L--------G--------------------------Q------------------D-G-YIKLTDF---GL---SK-----------E-----------G------------I---K-------D---------------------------------K-D--L-------------------T----------N-----T-LCG-T----A-------------------EY--MAPEQ--I---------M-------N-------------EG--H-NKMADFWQI---GVLTYEMLY----------G--T---T-----P-F------F----N-Efrp----N---------------KD---E----IF----N-----------DII------Q---------------------G-------------------------------------------K---------------------Y---T-F-P------Q----Y----F-----K-----D--D---AK---NFIRG--------LLQK-DVKKRLG

>sp|A2E224||agc:akt|Trichomonas sp|A2E224||agc:akt|Trichomonas
FRIIRTL-GSGFYGK--------------------------------------------------------------------V-L---LAE-H-----------KQ-------------------S------K-----K--I--YAIKS----IH-K---S----R-LVnd--------------D--K-I--N-------------T-------I-FS-ERNI-LLL------S------------------Q--------H---PFIVGIKFSF-----------Q-------N----------D----K----K----FY--------LGLE-YV-------S-GG----ELFK---L---I-E---T--G---H------------------------------------------------------------------------------C-------V-------P-F-------QQVRFYVMEVALALDYLH-S-I-GV---------IYRDLKLENVL---M--------T--------------------------K------------------S-G-HIKLTDF---GL---SKiva--------D-----------G------------K---A-------D---------------------------------N-S--T-------------------T----------S-----T-FCG-T----P-------------------EY--LAPEM--I---------L-------S-------------KD--Y-GIEIDWWAL---GVFTYEFSY----------T--I---T-----P-F------V----G-K-------T---------------NK---K----TY----D-----------NIL------H---------------------E-------------------------------------------E---------------------P---K-F-P------P----N----A-----D-----P--N---LV---SFIMM--------CLRK-DPTKRAT

>sp|A2FY70||agc:akt|Trichomonas  {|0(2)|}sp|A2FY70||agc:akt|Trichomonas
FVVEKEL-GAGFFGH--------------------------------------------------------------------V-L---LVR-H-----------KQ-------------------T------K-----K--L--YALKC----LS-K---K----F-LIne--------------D--Q-E--D-------------S-------A-KT-ERDV-LIM------A------------------R--------H---PFVVKICFAF-----------Q-------D----------S----S----Q----LY--------IGLE-YI-------S-GR----YLFR---L---I-Q---E--E---Y------------------------------------------------------------------------------S-------I-------T-L-------PELRFYVAEISLGLEHLH-S-Q-GI---------IYRDLKLENVL---V--------C--------------------------K------------------N-G-HIKLSDF---GL---AK-----------K-----------L------------L---Nykg----E---------------------------------L-T--K-------------------T----------D-----T-FCG-I----D-------------------EY--IAPEM--I---------L-------G-------------KP--Y-GFELDWWCL---GILMYELCF----------H--E---T-----P-F------V----G-K-------N---------------GK---E----TY----D-----------RIM------K---------------------E-------------------------------------------E---------------------P---Y-F-P------A----A----M-----P-----E--M---PK---NLIKL--------LLNK-NPAKR--

>sp|A0A096LXT2|akt2|agc:akt|Poecilia sp|A0A096LXT2|akt2|agc:akt|Poecilia
FDYLKLL-GKGTFGK--------------------------------------------------------------------V-I---LVK-E-----------KA-------------------T------G-----M--Y--YAMKI----LR-K---E----V-IIakrs------------N--M-L--F-------------F-------G-HT-ESRV-LQN------T------------------R--------H---PFLTTLKYAF-----------Q-------T----------H----D----R----LC--------FVME-YA-------N-GG----ELFF---H---L-S---R--D---R------------------------------------------------------------------------------I-------F-------T-E-------DRARFYGAEIVSALEYLH-S-R-NV---------VYRDLKLENLM---L--------D--------------------------K------------------D-G-HIKITDF---GL---CK-----------E-----------G------------I---T-------D---------------------------------G-A--T-------------------M----------K-----T-FCG-T----P-------------------EY--LAPEV--L---------E-------D-------------ND--Y-GRAVDWWGL---GVVMYEMMC----------G--R---L-----P-F------Y----N-Q-------D---------------HE---R----LF----E-----------LIL------M---------------------E-------------------------------------------E---------------------I---R-F-P------K----T----L-----A-----P--E---GK---ALLAG--------LLKK-DPKQRLG

>sp|G3NSL6|akt1|agc:akt|Gasterosteus  {|41(0)|}sp|G3NSL6|akt1|agc:akt|Gasterosteus
------------------------------------------------------------------------------------------------------------------------------------------------------------------------------------------D--E-V--A-------------H-------T-LT-ENRV-LQN------S------------------K--------H---PFLTGLKYSF-----------Q-------T----------H----D----R----LC--------FVME-YA-------N-GG----ELFF---H---L-S---R--D---R------------------------------------------------------------------------------V-------F-------S-E-------ERARFYGAEIVSALDYLHaE-R-NV---------VYRDLKLENLM---L--------D--------------------------K------------------D-G-HIKITDF---GL---CK-----------E-----------G------------I---K-------D---------------------------------G-A--T-------------------M----------K-----T-FCG-T----P-------------------EY--LAPEV--L---------E-------D-------------ND--Y-GRAVDWWGL---GVVMYEMMC----------G--R---L-----P-F------Y----N-Q-------D---------------HE---K----LF----E-----------LIL------M---------------------E-------------------------------------------D---------------------I---R-F-P------R----T----L-----G-----P--E---AR---SLLSG--------LLKK-EPTQRLG

>sp|W4YPG7|sp-akt_1|agc:akt|Strongylocentrotus sp|W4YPG7|sp-akt_1|agc:akt|Strongylocentrotus
FDVLKVL-GKGTLGK--------------------------------------------------------------------V-V---LGR-E-----------KK-------------------T------G-----E--V--FAIKV----FK-K---E----A-FLqe--------------D--E-V--Ele-----------N-------S-LT-KNRM-VQK------I------------------S--------H---PFLASLEYLF-----------Q-------T----------S----D----R----LY--------FVME-YV-------N-GG----ELFF---H---L-S---R--D---R------------------------------------------------------------------------------V-------F-------T-E-------ERARFYCAEIVSALSYLH-A-Q-DV---------IYRDMKLENIL---L--------D--------------------------S------------------E-G-HIKITDF---GL---CK-----------Q-----------E------------I---S-------Y---------------------------------S-D--T-------------------T----------K-----T-FCG-T----P-------------------EY--LAPEI--L---------D-------E-------------ND--Y-GMAVDWWGT---GVVMYEMMC----------G--R---L-----P-F------Y----N-R-------D---------------HE---V----LF----N-----------LIL------K---------------------E-------------------------------------------E---------------------V---R-F-P------N----R----L-----S-----E--E---AK---SLLSG--------LLEK-DPKKRLG

>sp|G9MXW4|ypk1|agc:akt|Hypocrea sp|G9MXW4|ypk1|agc:akt|Hypocrea
FELLKVV-GKGSFGK--------------------------------------------------------------------V-M---QVR-K-----------KD-------------------T------N-----R--I--YALKT----IR-K---A----H-IIsr--------------S--E-V--A-------------H-------T-LA-ERSV-LAQ------I------------------N--------N---PFIVPLKFSF-----------Q-------S----------P----E----K----LY--------FVLA-FV-------N-GG----ELFH---H---L-Q---K--E---H------------------------------------------------------------------------------R-------F-------D-V-------NRSRFYTAELLCALECLH-G-F-SV---------IYRDLKPENIL---L--------D--------------------------Y------------------Q-G-HIALCDF---GL---CK-----------L-----------D------------M---K-------D---------------------------------E-D--R-------------------T----------N-----T-FCG-T----P-------------------EY--LAPEL--L---------L-------G-------------QG--Y-NKTVDWWTL---GVLLYEMLT----------G--L---P-----P-F------Y----D-E-------N---------------TN---E----MY----R-----------KIL------S---------------------D-------------------------------------------P---------------------L---N-F-P------P----Gdv--V-----P-----P--A---AR---DLLTS--------LLNR-DPKKRLG

>sp|G9PAB0|ypk2|agc:akt|Hypocrea sp|G9PAB0|ypk2|agc:akt|Hypocrea
FHLLTLV-GKGSFGK--------------------------------------------------------------------V-M---QVQ-K-----------KD-------------------T------G-----R--I--YAIKT----IR-K---A----K-IIsr--------------S--E-V--T-------------H-------T-LA-ERSV-LAQ------I------------------N--------N---PFIVPLKFSF-----------Q-------S----------P----E----K----LY--------FVLA-FV-------N-GG----ELFF---H---L-S---K--E---G------------------------------------------------------------------------------R-------F-------D-I-------NRSRFYTAELLCALECLH-G-F-NV---------VYRDLKPENIL---L--------D--------------------------Y------------------Q-G-HIALCDF---GL---CK-----------L-----------E------------M---K-------D---------------------------------E-D--S-------------------T----------N-----T-FVG-T----P-------------------EY--LAPEL--L---------K-------G-------------EG--Y-GKTVDWWTL---GVLLYEMLT----------G--L---P-----P-F------Y----D-E-------N---------------TN---E----MY----R-----------KIL------T---------------------A-------------------------------------------P---------------------L---N-F-P------G----Ydv--V-----P-----P--A---AR---DLLTK--------LLDR-DPTKRLG

>sp|I7M4Q4||agc:akt|Tetrahymena sp|I7M4Q4||agc:akt|Tetrahymena
FNLVKVI-GKGSYAK--------------------------------------------------------------------V-V---LVK-K-----------KE-------------------D------G-----K--V--YAIKI----LK-K---S----Y-IEqk--------------K--Q-V--E-------------H-------I-KT-ERNI-LVD------A------------------D--------H---PFIIKLHYSF-----------Q-------N----------E----R----K----LF--------FVLD-YC-------Q-GG----ELFN---L---L-C---R--K---R------------------------------------------------------------------------------R-------F-------S-E-------QDTKFYCTQIVLALEYLH-Q-K-DI---------IYRDLKPENVL---I--------D--------------------------R------------------Q-G-YLKITDF---GL---SK-----------R-----------N------------I---K-------D---------------------------------Q----K-------------------N----------Q-----S-ICG-T----P-------------------EY--LAPEV--L---------A-------K-------------VG--H-GKPVDWWTL---GCLMYEFLT----------G--F---P-----P-F------Y----T-E-------D---------------RK---S----LF----E-----------LIK------N---------------------N-------------------------------------------Py--------------------P---E-L-P------K----Eiv--I-----S-----Q--Q---CK---DIITK--------LLEK-DPNQRLG

>sp|I7LZL5||agc:akt|Tetrahymena sp|I7LZL5||agc:akt|Tetrahymena
FQLLKVL-GGGAFGK--------------------------------------------------------------------V-L---LVE-D-----------KQ-------------------T------Q-----E--W--FAMKV----IK-K---Q----V-IIqn--------------G--K-F--E-------------H-------T-KT-EKAI-LEH------V------------------N--------F---PFLVNLVYAF-----------Q-------D----------N----Q----H----IF--------FVMQ-FL-------K-GG----ELYQ---Y---L-K---R--D---G------------------------------------------------------------------------------R-------F-------T-E-------SRTKFYIAQLILALGHLH-S-K-NI---------IYRDLKLENIV---M--------D--------------------------S------------------T-G-YICLTDF---GL---AK-----------K-----------I------------I---H-------Q---------------------------------Q-Q--I-------------------A----------T-----T-FCG-T----A-------------------EY--LSPEI--L---------K-------G-------------DG--Q-DFTADWWAL---GIICYELLY----------G--N---T-----P-F------H----N-K-------N---------------AH---Q----MF----E-----------QIK------Y---------------------A-------------------------------------------K---------------------L---E-F-K------N----Tva--I-----S-----N--E---AK---DFIEK--------CLTK-DKTKRLG

>sp|A2EE93||agc:akt|Trichomonas sp|A2EE93||agc:akt|Trichomonas
FTIICTL-GRGYFGK--------------------------------------------------------------------V-L---LCE-H-----------NI-------------------T------H-----D--V--YAIKT----VK-K---A----R-IMne--------------H--K-L--H-------------T-------I-FA-ERNI-LSV------S------------------H--------H---PFIVTMYFAF-----------Q-------T----------D----K----K----FY--------IGLE-YV-------P-GG----ALFR---F---L-Q---I--G---R------------------------------------------------------------------------------A-------M-------K-I-------SEVRFYVAEVALALDYLH-S-K-GI---------LYRDLKLENVL---L--------C--------------------------Q------------------D-G-HVKLTDF---GL---SK-----------F-----------V------------V---E-------K---------------------------------G-NyqQ-------------------T----------S-----T-FCG-T----N-------------------EY--LSPEM--I---------S-------D-------------KP--Y-GFEIDWWTL---GVFTYEFLF----------T--E---T-----P-F------Y----D-K-------N---------------LK---K----LY----N-----------NIL------T---------------------K-------------------------------------------E---------------------P---R-F-P------K----D----T-----P-----S--V---VK---NFIRR--------LLNK-EPSKRPT

>sp|A2F0I9||agc:akt|Trichomonas sp|A2F0I9||agc:akt|Trichomonas
FNIISVI-GRGFYGK--------------------------------------------------------------------V-M---LVE-N-----------KY-------------------T------K-----E--I--CAMKT----IH-K---A----R-LIke--------------K--K-V--H-------------T-------V-IA-ERNI-LVK------V------------------N--------H---PFIVNIKYAF-----------Q-------N----------E----T----K----LY--------IGME-YV-------P-GG----ELFH---M---M-Q---I--V---E------------------------------------------------------------------------------N-------L-------P-M-------KAIRIYVAEVGLALEYIH-S-L-GI---------VYRDLKPENIL---I--------T--------------------------A------------------E-G-HIKLTDF---GL---AK-----------V-----------L------------P---E-------Deg-------------------------------E-D--T-------------------T----------K-----T-FCG-T----N-------------------EY--LPPEM--I---------K-------R-------------EY--Y-GAMIDWWAL---GILTYELIY----------G--D---T-----P-F------V----H-K-------S---------------KH---K----MY----E-----------KIC------N---------------------E-------------------------------------------E---------------------P---H-F-P------D----N----E-----D-----P--N---VV---DFITK--------LLKK-DPKKRAK

>sp|W5NE85|akt3|agc:akt|Lepisosteus sp|W5NE85|akt3|agc:akt|Lepisosteus
FDYLKLL-GKGTFGK--------------------------------------------------------------------V-I---LVR-E-----------KA-------------------S------G-----K--Y--YAMKI----LK-K---E----V-IIak--------------D--E-V--A-------------H-------T-LT-ESRV-LKN------T------------------R--------H---PFLTSLKYSF-----------Q-------T----------K----D----R----LC--------FVME-YV-------N-GG----ELFF---H---L-S---R--E---R------------------------------------------------------------------------------V-------F-------S-E-------DRTRFYGAEIVSALDYLH-S-A-KI---------VYRDLKLENLM---L--------D--------------------------K------------------D-G-HIKITDF---GL---CK-----------E-----------G------------I---T-------D---------------------------------A-A--T-------------------M----------K-----T-FCG-T----P-------------------EY--LAPEV--L---------E-------D-------------ND--Y-GRAVDWWGL---GVVMYEMMC----------G--R---L-----P-F------Y----N-Q-------D---------------HE---K----LF----E-----------LIL------M---------------------E-------------------------------------------D---------------------I---K-F-P------K----T----L-----S-----A--D---AI---SLLSG--------LLIK-DPNKRLG

>sp|A3LQD3|ypk2|agc:akt|Scheffersomyces  {|0(2)|}sp|A3LQD3|ypk2|agc:akt|Scheffersomyces
FDLLKVI-GKGSFGK--------------------------------------------------------------------V-M---QVV-K-----------KD-------------------T------K-----Q--I--YALKT----IR-K---Q----H-IVsr--------------M--E-V--T-------------H-------T-LA-ERTV-LAR------I------------------N--------N---PFIVPLKFSF-----------Q-------S----------P----E----K----LY--------LVLS-FI-------N-GG----ELFW---H---L-Q---R--E---G------------------------------------------------------------------------------K-------F-------S-M-------DRSRFYIAELLTALESLH-E-L-NV---------IYRDLKPENIL---L--------D--------------------------Y------------------Q-G-HIALCDF---GL---CK-----------L-----------N------------M---S-------N---------------------------------D-D--K-------------------T----------N-----T-FCG-T----P-------------------EY--LAPEL--L---------L-------N-------------QG--Y-TRSVDWWTL---GTLLYEMLT----------G--L---P-----P-F------Y----D-D-------D---------------VP---T----MY----R-----------KIL------Q---------------------N-------------------------------------------P---------------------L---R-F-P------S----F----Le----G-----T--D---AQ---DLLVK--------LLQK-DPNLR--

>sp|F4Q412|pkba|agc:akt|Dictyostelium  {|0(1)|}sp|F4Q412|pkba|agc:akt|Dictyostelium
FDLLNLV-GKGSFGK--------------------------------------------------------------------V-I---QVR-K-----------KD-------------------T------G-----E--I--FAMKV----LS-K---K----H-IVeh--------------N--E-V--E-------------H-------T-LS-ERNI-LQK------I------------------N--------H---PFLVNLNYSF-----------Q-------T----------E----D----K----LY--------FILD-YI-------N-GG----ELFY---H---L-Q---K--E---K------------------------------------------------------------------------------K-------F-------S-E-------DRVRYYGAEIVLALEHLH-L-S-GV---------IYRDLKPENLL---L--------T--------------------------N------------------E-G-HICMTDF---GL---CK-----------E-----------G-L----------N---A-------P---------------------------------S-D--K-------------------T----------I-----T-FCG-T----P-------------------EY--LAPEV--L---------Q-------G-------------NG--Y-GKQVDWWSF---GSLLFEMLT----------G--L---P-----P-F------Y----S-Q-------D---------------VQ---E----MY----R-----------KIM------S---------------------E-------------------------------------------R---------------------L---V-F-P------G----F----I-----S-----P--E---AR---SLLEM--------LLER-DPDKRL-

>sp|Q231C9||agc:akt|Tetrahymena sp|Q231C9||agc:akt|Tetrahymena
FTLLKMI-GEGAYAK--------------------------------------------------------------------V-Y---LVR-K-----------LD-------------------N------Q-----K--V--YALKI----LK-K---K----K-IQel--------------G--Q-Q--H-------------R-------V-IL-EKDI-LAN------Ie-----------------S--------H---PFIIKLHYSF-----------Q-------N----------D----T----K----LF--------FALD-FC-------P-GG----ELFS---I---L-S---R--K---H------------------------------------------------------------------------------K-------F-------D-E-------EQCRFYAAQIVLAIEHLH-K-H-NI---------IYRDLKPENVI---L--------D--------------------------K------------------E-G-YIRISDF---GL---SK-----------D-----------N------------I---E-------D---------------------------------Q----T-------------------A----------F-----S-VCG-T----P-------------------EY--LAPEI--L---------N-------N-------------SG--H-GKPVDWWAL---GNLIYEMLT----------G--L---P-----P-F------Yv---E-N-------N---------------RE---E----LF----K-----------KIK------Y---------------------T-------------------------------------------E---------------------I---T-I-P------S----Y----F-----S-----K--A---CK---DLLTR--------LFLK-NPYQRLG

>sp|I7M9T3||agc:akt|Tetrahymena sp|I7M9T3||agc:akt|Tetrahymena
FDLKYVL-GKGSFAK--------------------------------------------------------------------V-V---LVK-K-----------KD-------------------T------K-----K--L--YAMKI----LK-K---D----Y-IQrr--------------R--Q-D--Q-------------N-------V-MV-ERNL-LVE------M------------------N--------H---PFIIKVKHTF-----------Q-------S----------E----K----K----LY--------FCLE-YC-------P-GG----ELFN---L---L-Y---K--K---E------------------------------------------------------------------------------R-------F-------N-E-------DQTRFYVSQMILAIEFLH-E-K-NV---------IYRDLKPENVL---I--------D--------------------------K------------------Q-G-YIRVTDF---GL---SK-----------Q-----------N------------V---K-------G---------------------------------N-Y--E-------------------A----------K-----S-VVG-T----P-------------------EY--LAPEI--L---------E-------G-------------KG--Y-GKTVDWWTL---GCIIYELLT----------G--R---P-----P-F------Yk---D-E-------G---------------KE---D----LF----Q-----------QIQ------Q---------------------N-------------------------------------------K---------------------V---E-I-E------K----N----W-----I-----S--D---CK---DLVLS--------LLQK-DPKLRLG

>sp|I7LZE3||agc:akt|Tetrahymena sp|I7LZE3||agc:akt|Tetrahymena
FNVLKVL-GAGAFGT--------------------------------------------------------------------V-L---LVE-E-----------KQ-------------------K------G-----E--W--FAMKV----IK-K---D----V-ILek--------------G--Q-F--E-------------H-------T-KT-EKMI-LEH------V------------------N--------H---PYLVNLVYAF-----------Q-------D----------P----S----R----LF--------FVMQ-FM-------K-GG----ELFQ---H---L-R---I--A---R------------------------------------------------------------------------------R-------F-------E-E-------KRAKFYAAQLSLGLGHLH-S-K-NI---------VYRDLKLENIL---M--------D--------------------------D------------------F-G-NVYVSDF---GM---AK-----------------------M------------I---K-------Q---------------------------------N-E--L-------------------A----------M-----T-FCG-T----P-------------------EY--LSPEV--I---------L-------G-------------HG--C-DQTTDWWSL---GILTYEMMF----------G--L---P-----P-F------Y----N-K-------Q---------------QA---T----MF----K-----------LIK------E---------------------A-------------------------------------------E---------------------L---K-F-P------E----Kpv--V-----S-----A--E---AK---DFISK--------CLNR-DRRLRLG

>sp|Q23YB5||agc:akt|Tetrahymena sp|Q23YB5||agc:akt|Tetrahymena
FNLLKVL-GRGAFGK--------------------------------------------------------------------V-M---LVE-E-----------KS-------------------T------K-----K--I--YALKS----IR-K---E----D-IIdk--------------D--Q-I--E-------------H-------T-KT-ERVI-LEH------C------------------N--------H---PFLVNLVYAF-----------T-------T----------P----E----K----IF--------FVTQ-FM-------K-GG----ELFQ---H---L-K---H--A---K------------------------------------------------------------------------------R-------F-------D-E-------NRARFYVAEIALALGHLH-K-K-SI---------IYRDLKPENIL---M--------D--------------------------E------------------H-G-HICLTDF---GM---AK-----------------------I------------V---R-------K---------------------------------N-E--L-------------------A----------M-----S-FCG-T----P-------------------EY--LSPEI--I---------S-------G-------------VG--H-TISCDWWAL---GIFTYEMLF----------A--L---P-----P-F------Y----T-Q-------N---------------QD---Q----MF----K-----------AIK------E---------------------S-------------------------------------------Q---------------------I---R-F-P------D----Kia--I-----S-----P--E---AQ---NFILS--------CCKK-DPHQRLG

>sp|Q23TE4||agc:akt|Tetrahymena sp|Q23TE4||agc:akt|Tetrahymena
FDILDII-GSGAFGR--------------------------------------------------------------------V-F---LAQ-K-----------KN-------------------H------Q-----Nm-F--YAIKS----LK-K---N----Q-LLnk--------------N--Y-L--K-------------Y-------A-QT-ELNI-LKK------C------------------R--------N---PFIINLYASF-----------Q-------T----------Q----N----Y----IY--------MALE-YC-------S-GG----DLGL---I---L-A---Q--K---N------------------------------------------------------------------------------G-------M-------K-E-------KTIKFIIAQVILAIEYLH-N-M-NV---------VYRDLKPENIL---L--------D--------------------------Q------------------D-G-YIKLADF---GL---SR-----------E-----------N------------V---K-------E---------------------------------N-E--I-------------------C----------K-----S-FCG-S----P-------------------AY--ISPEQ--L---------L-------K-------------IG--A-TKKTDIYGI---GCIMYEMYQ----------G--N---P-----P-F------Y----H-Q-------D---------------LS---A----LF----E-----------NIK------S---------------------Q-------------------------------------------P---------------------V---Q-F-N------E----N----F-----S-----P--Q---CK---DLLEK--------MLHK-QYDMRPT

>sp|A2FMG9||agc:akt|Trichomonas sp|A2FMG9||agc:akt|Trichomonas
YEIISVL-GRGFYGK--------------------------------------------------------------------V-V---LAK-H-----------KK-------------------T------G-----K--F--CAIKS----IH-K---K----V-LLdm--------------K--K-V--D-------------T-------I-MV-ERDI-LKS------T------------------K--------S---PFIVSLLSSF-----------Q-------T----------P----S----K----FY--------LVLE-YV-------S-GG----DLFM---H---L-T---N--N---N------------------------------------------------------------------------------Ne------I-------S-V-------DQIKLYIAELAVALEQLH-K-D-HI---------IYRDLKPENVL---I--------C--------------------------E------------------D-G-HIKLTDF---GI---SK-----------M-----------L------------N---E-------K---------------------------------Q-S--T-------------------T----------N-----T-LCG-T----G-------------------EY--LAPEV--I---------S-------D-------------KG--Y-TEAIDWWQL---GILMYEMVV----------G--K---T-----P-F------A----D-T-------N---------------KS---I----MY----S-----------NIM------N---------------------K-------------------------------------------N---------------------P---N-F-F------P----I----E-----D-----E--N---AR---NLIAH--------LLRK-DPAKRAG

>sp|Q17941|akt-1|agc:akt|Caenorhabditis sp|Q17941|akt-1|agc:akt|Caenorhabditis
FDFLKVL-GKGTFGK--------------------------------------------------------------------V-I---LCK-E-----------KR-------------------T------Q-----K--L--YAIKI----LK-K---D----V-IIar--------------E--E-V--A-------------H-------T-LT-ENRV-LQR------C------------------K--------H---PFLTELKYSF-----------Q-------E----------Q----H----Y----LC--------FVMQ-FA-------N-GG----ELFT---H---V-R---K--C---G------------------------------------------------------------------------------T-------F-------S-E-------PRARFYGAEIVLALGYLH-R-C-DI---------VYRDMKLENLL---L--------D--------------------------K------------------D-G-HIKIADF---GL---CK-----------E-----------E------------I---S-------F---------------------------------G-D--K-------------------T----------S-----T-FCG-T----P-------------------EY--LAPEV--L---------D-------D-------------HD--Y-GRCVDWWGV---GVVMYEMMC----------G--R---L-----P-F------Y----S-K-------D---------------HN---K----LF----E-----------LIM------A---------------------G-------------------------------------------D---------------------L---R-F-P------S----K----L-----S-----Q--E---AR---TLLTG--------LLVK-DPTQRLG

>sp|Q9XTG7|akt-2|agc:akt|Caenorhabditis sp|Q9XTG7|akt-2|agc:akt|Caenorhabditis
FDFLKVL-GQGTFGK--------------------------------------------------------------------V-I---LCR-E-----------KS-------------------S------D-----K--L--YAIKI----IR-K---E----M-VVdr--------------S--E-V--A-------------H-------T-LT-ENRV-LYA------C------------------V--------H---PFLTLLKYSF-----------Q-------A----------Q----Y----H----IC--------FVME-FA-------N-GG----ELFT---H---L-Q---R--C---K------------------------------------------------------------------------------T-------F-------S-E-------ARTRFYGSEIILALGYLH-H-R-NI---------VYRDMKLENLL---L--------D--------------------------R------------------D-G-HIKITDF---GL---CK-----------E-----------E------------I---K-------Y---------------------------------G-D--K-------------------T----------S-----T-FCG-T----P-------------------EY--LAPEV--I---------E-------D-------------ID--Y-DRSVDWWGV---GVVMYEMMC----------G--R---L-----P-F------S----A-K-------E---------------NG---K----LF----E-----------LIT------T---------------------C-------------------------------------------D---------------------L---K-F-P------N----R----L-----S-----P--E---AV---TLLSG--------LLER-VPAKRLG

>sp|W5UM01|akt2|agc:akt|Ictalurus sp|W5UM01|akt2|agc:akt|Ictalurus
FDYLKLL-GKGTFGK--------------------------------------------------------------------V-I---LVR-E-----------KA-------------------T------G-----V--H--YAMKI----LR-K---E----V-IIak--------------D--E-V--A-------------H-------T-VT-ESRV-LQN------T------------------R--------H---PFLTTLKYAF-----------Q-------T----------H----D----R----LC--------FVME-YA-------N-GG----ELFF---H---L-S---R--E---R------------------------------------------------------------------------------V-------F-------T-E-------DRAQFYGAEIVSALEYLH-S-R-DV---------VYRDLKLENLM---L--------D--------------------------K------------------D-G-HIKITDF---GL---CK-----------E-----------G------------I---T-------N---------------------------------E-A--T-------------------M----------K-----T-FCG-T----P-------------------EY--LAPEV--L---------E-------D-------------ND--Y-GRAVDWWGL---GVVMYEMMC----------G--R---L-----P-F------Y----N-Q-------D---------------HE---R----LF----E-----------LIL------M---------------------E-------------------------------------------E---------------------I---R-F-P------R----N----L-----S-----P--D---AK---SLLAG--------LLKK-DPKQRLG

>sp|E7EYV0|akt2|agc:akt|Danio sp|E7EYV0|akt2|agc:akt|Danio
FDYLKLL-GKGTFGK--------------------------------------------------------------------V-I---LVR-E-----------KA-------------------T------G-----M--Y--YAMKI----LR-K---E----V-IIak--------------D--E-V--A-------------H-------T-IT-ESRV-LQN------T------------------R--------H---PFLTVCFLLF-----------L-------L----------H----N----S----LS--------FYVL-LI-------N-SF----QLFF---H---L-S---R--E---R------------------------------------------------------------------------------V-------F-------T-E-------DRARFYGAEIVSALEYLH-S-K-DV---------VYRDLKLENLM---L--------D--------------------------K------------------D-G-HIKITDF---GL---CK-----------E-----------G------------I---T-------N---------------------------------E-A--T-------------------M----------K-----T-FCG-T----P-------------------EY--LAPEV--L---------E-------D-------------ND--Y-GRAVDWWGL---GVVMYEMMC----------G--R---L-----P-F------Y----N-Q-------D---------------HE---R----LF----E-----------LIL------M---------------------E-------------------------------------------E---------------------I---R-F-P------R----N----L-----S-----P--E---AK---ALLAG--------LLKK-DPKQRLG

>sp|I3M1D1|akt2|agc:akt|Ictidomys sp|I3M1D1|akt2|agc:akt|Ictidomys
FDYLKLL-GKGTFGK--------------------------------------------------------------------V-I---LVR-E-----------KA-------------------T------G-----R--Y--YAMKI----LR-K---E----V-IIak--------------R--E-K--S-------------H-------W-AT-TEQA-LFP------P------------------L--------T---PVALALKYAF-----------Q-------T----------H----D----R----LC--------FVME-YA-------N-GG----ELFF---H---L-S---R--E---R------------------------------------------------------------------------------V-------F-------T-E-------ERARFYGAEIVSALEYLH-S-R-DV---------VYRDIKLENLM---L--------D--------------------------K------------------D-G-HIKITDF---GL---CK-----------E-----------G------------I---S-------D---------------------------------G-A--T-------------------M----------K-----T-FCG-T----P-------------------EY--LAPEV--L---------E-------D-------------ND--Y-GRAVDWWGL---GVVMYEMMC----------G--R---L-----P-F------Y----N-Q-------D---------------HE---R----LF----E-----------LIL------M---------------------E-------------------------------------------E---------------------I---R-F-P------R----T----L-----G-----P--E---AK---SLLAG--------LLKK-DPKQRLG

>sp|A0A034VRF0|akt1|agc:akt|Bactrocera sp|A0A034VRF0|akt1|agc:akt|Bactrocera
FEFIKVL-GKGTFGK--------------------------------------------------------------------V-I---LCR-E-----------KA-------------------T------A-----K--L--YAIKI----LK-K---E----V-IIqk--------------D--E-I--A-------------H-------T-IT-ESRV-LQT------T------------------N--------H---PFLISLKYSF-----------Q-------T----------N----D----R----LC--------FVMQ-YV-------N-GG----ELFF---H---L-S---R--E---R------------------------------------------------------------------------------I-------F-------S-E-------DRTRFYGAEIISALGYLH-S-Q-GI---------IYRDLKLENLL---L--------D--------------------------K------------------D-G-HIKIADF---GL---CK-----------E-----------D------------I---T-------Y---------------------------------G-R--T-------------------T----------K-----T-FCG-T----P-------------------EY--LAPEV--L---------E-------D-------------ND--Y-GHAVDWWGT---GVVMYEMIC----------G--R---L-----P-F------F----N-Q-------D---------------HD---V----LF----T-----------LIL------M---------------------E-------------------------------------------E---------------------V---R-F-P------R----T----I-----S-----D--E---AR---SLLAG--------LLAK-DPRQRLG

>sp|A0A087ZWA0|akt1|agc:akt|Apis sp|A0A087ZWA0|akt1|agc:akt|Apis
FEFLKVL-GKGTFGK--------------------------------------------------------------------V-I---LCR-E-----------KA-------------------T------G-----H--L--YAIKI----LR-K---E----V-IIrk--------------D--E-V--A-------------H-------T-LT-ENRV-LRT------T------------------N--------H---PFLISLKYSF-----------Q-------T----------A----D----R----LC--------FVME-YV-------N-GG----ELFF---H---L-R---R--S---R------------------------------------------------------------------------------V-------F-------G-E-------DRTRFYGAEIISALGYLH-S-Q-GI---------IYRDLKLENLL---L--------D--------------------------K------------------D-G-HIKIADF---GL---CK-----------E-----------D------------I---T-------Y---------------------------------G-R--T-------------------T----------K-----T-FCG-T----P-------------------EY--LAPEV--L---------E-------D-------------ND--Y-GRAVDWWGV---GVVMYEMIC----------G--R---L-----P-F------Y----N-K-------D---------------HE---K----LF----M-----------LIV------M---------------------E-------------------------------------------E---------------------V---K-F-P------R----T----I-----S-----N--E---AK---DMLGG--------LLIK-DPSKRLG

>sp|A0A0V0SNC6|akt1|agc:akt|Trichinella sp|A0A0V0SNC6|akt1|agc:akt|Trichinella
FILLKVL-GKGTFGR--------------------------------------------------------------------V-I---LAR-E-----------KQ-------------------T------D-----Q--L--FAIKI----LK-K---E----V-IIak--------------D--E-V--A-------------H-------T-LT-ENRV-LQK------T------------------K--------H---PFLTSLKYSF-----------Q-------T----------S----D----R----LC--------FVME-YA-------C-GG----ELFF---H---L-Q---R--E---K------------------------------------------------------------------------------L-------F-------T-E-------ERTRFYGAEIVSALAYLH-E-N-NI---------VYRDIKLENLL---L--------D--------------------------R------------------E-G-HIKIADF---GL---CK-----------E-----------D------------I---S-------F---------------------------------G-E--K-------------------T----------K-----T-FCG-T----P-------------------EY--LAPEV--L---------E-------D-------------ND--Y-GRGVDWWGT---GVVMYEMMC----------G--R---L-----P-F------Y----N-K-------D---------------HE---K----LF----E-----------MIL------T---------------------E-------------------------------------------T---------------------V---K-F-P------G----K----L-----S-----Q--E---AK---SLLSG--------LLMK-DPNRRLG

>sp|I1FVI2||agc:akt|Amphimedon sp|I1FVI2||agc:akt|Amphimedon
FEMLKVL-GKGTFGK--------------------------------------------------------------------V-V---LCR-E-----------KS-------------------T------D-----E--I--FAMKI----LK-K---D----V-IVak--------------D--E-I--T-------------H-------T-LT-ENRV-LQS------T------------------K--------H---PFLTQLKYSF-----------Q-------T----------A----D----R----LC--------FVME-YV-------N-GG----ELFF---H---L-S---R--E---R------------------------------------------------------------------------------V-------F-------T-E-------DRTRFYGSEITLAIEYLH-S-L-GV---------VYRDLKLENLL---L--------D--------------------------R------------------D-G-HIKLTDF---GL---CK-----------E-----------E------------I---S-------Y---------------------------------G-A--T-------------------T----------R-----T-FCG-T----P-------------------EY--LAPEV--L---------E-------D-------------ND--Y-GRAVDWWGL---GVVMYEMMC----------G--R---L-----P-F------Y----S-R-------D---------------HE---V----LF----E-----------LIL------V---------------------E-------------------------------------------E---------------------V---K-F-P------A----R----L-----S-----H--L---AK---SLLGG--------LLTK-LPEKRLG

>sp|T2M371|akt3|agc:akt|Hydra sp|T2M371|akt3|agc:akt|Hydra
FEMLKVL-GKGTFGK--------------------------------------------------------------------V-M---LGK-E-----------KK-------------------T------G-----N--V--FAIKL----LR-K---D----V-ILak--------------D--E-V--E-------------H-------T-LT-ENRV-LQN------M------------------K--------H---PFLTELKYSF-----------Q-------T----------N----D----R----LV--------FVME-YV-------N-GG----ELFF---H---L-S---R--D---K------------------------------------------------------------------------------V-------F-------S-E-------ARARFYGAEITLALKYLH-E-N-KI---------VYRDLKLENLL---I--------D--------------------------S------------------E-G-HIKITDF---GL---CK-----------E-----------E------------I---S-------F---------------------------------T-D--T-------------------T----------K-----T-FCG-T----P-------------------EY--LAPEV--L---------E-------D-------------ND--Y-GHAVDWWGF---GVVLYEMLC----------G--R---L-----P-F------Y----N-R-------D---------------HE---V----LF----E-----------LIL------S---------------------E-------------------------------------------P---------------------V---R-F-P------S----R----L-----S-----L--S---SK---SILSG--------LLEK-NPDKRLG

>sp|A0A023ZCZ7|ypk1|agc:akt|Saccharomyces sp|A0A023ZCZ7|ypk1|agc:akt|Saccharomyces
FDLLKVI-GKGSFGK--------------------------------------------------------------------V-M---QVR-K-----------KD-------------------T------Q-----K--V--YALKA----IR-K---S----Y-IVsk--------------S--E-V--T-------------H-------T-LA-ERTV-LAR------V------------------D--------C---PFIVPLKFSF-----------Q-------S----------P----E----K----LY--------FVLA-FI-------N-GG----ELFY---H---L-Q---K--E---G------------------------------------------------------------------------------R-------F-------D-L-------SRARFYTAELLCALDNLH-K-L-DV---------IYRDLKPENIL---L--------D--------------------------Y------------------Q-G-HIALCDF---GL---CK-----------L-----------N------------M---K-------D---------------------------------D-D--K-------------------T----------D-----T-FCG-T----P-------------------EY--LAPEL--L---------L-------G-------------LG--Y-TKAVDWWTL---GVLLYEMLT----------G--L---P-----P-Y------Y----D-E-------D---------------VP---K----MY----K-----------KIL------Q---------------------E-------------------------------------------P---------------------L---V-F-P------D----G----F-----D-----R--D---AK---DLLIG--------LLSR-DPTRRLG

>sp|A0A023ZEA2|ypk2|agc:akt|Saccharomyces sp|A0A023ZEA2|ypk2|agc:akt|Saccharomyces
FDLLKVI-GKGSFGK--------------------------------------------------------------------V-M---QVR-K-----------KD-------------------T------Q-----K--I--YALKA----LR-K---A----Y-IVsk--------------C--E-V--T-------------H-------T-LA-ERTV-LAR------V------------------D--------C---PFIVPLKFSF-----------Q-------S----------P----E----K----LY--------LVLA-FI-------N-GG----ELFY---H---L-Q---H--E---G------------------------------------------------------------------------------R-------F-------S-L-------ARSRFYIAELLCALDSLH-K-L-DV---------IYRDLKPENIL---L--------D--------------------------Y------------------Q-G-HIALCDF---GL---CK-----------L-----------N------------M---K-------D---------------------------------N-D--K-------------------T----------D-----T-FCG-T----P-------------------EY--LAPEI--L---------L-------G-------------QG--Y-TKTVDWWTL---GILLYEMMT----------G--L---P-----P-Y------Y----D-E-------N---------------VP---V----MY----K-----------KIL------Q---------------------Q-------------------------------------------P---------------------L---L-F-P------D----G----F-----D-----P--A---AK---DLLIG--------LLSR-DPSRRLG

>sp|A8NS49||agc:akt|Coprinopsis sp|A8NS49||agc:akt|Coprinopsis
FELMTVI-GKGSFGK--------------------------------------------------------------------V-M---QVR-K-----------RD-------------------T------S-----R--I--YALKT----IR-K---A----H-IVsr--------------N--E-I--T-------------H-------T-LA-ERLV-LAQ------V------------------D--------S---PFIVPLKFSF-----------Q-------S----------E----Q----K----LY--------LVLA-FV-------N-GG----ELFH---H---L-Q---R--E---H------------------------------------------------------------------------------T-------F-------N-E-------ERARFYSAELLLALEHLH-E-L-DV---------VYRDLKPENIL---L--------D--------------------------Y------------------T-G-HIALCDF---GL---CK-----------L-----------N------------M---K-------E---------------------------------N-E--K-------------------T----------N-----T-FCG-T----P-------------------EY--LAPEI--L---------S-------G-------------NG--Y-DKSIDWWTL---GVLLYEMIH----------G--L---P-----P-F------Y----D-E-------N---------------TD---K----MY----E-----------KIL------N---------------------K-------------------------------------------P---------------------L---E-F-G------D----E----F-----S-----E--E---AR---SILTG--------LLNR-DPSRRLG

>sp|A2DLD2||agc:akt|Trichomonas sp|A2DLD2||agc:akt|Trichomonas
FDILKVL-GKGTYGK--------------------------------------------------------------------V-Q---LVK-N-----------KK-------------------T------S-----Q--I--YAMKS----IS-K---R----L-LAey--------------D--L-V--E-------------R-------T-LT-ERDV-LLK------A------------------N--------H---PFIVSAKYCF-----------Q-------T----------E----T----K----IF--------LVLD-YV-------A-GG----ELFA---R---L-R---E--E---H------------------------------------------------------------------------------K-------F-------T-I-------DRARYYIAELVLAIGYLH-S-I-GV---------VHRDLKPENIL---F--------D--------------------------K------------------D-G-YIKLTDF---GL---VK-----------E-----------K------------M---T-------K---------------------------------Q-S--K-------------------T----------S-----T-FCG-T----P-------------------EY--LAPEI--I---------E-------G-------------NE--Y-GMAVDWWAL---GTLAYEMLY----------G--Y---P-----P-F------Y----D-T-------N---------------TN---Q----MY----R-----------YIL------R---------------------D-------------------------------------------D---------------------V---T-F-P------D----D----A-----T-----P--D---AI---DLLSK--------LLDK-NPDTRLG

>sp|A2FAW3||agc:akt|Trichomonas sp|A2FAW3||agc:akt|Trichomonas
FDILKVL-GKGSYGK--------------------------------------------------------------------V-Q---LVR-H-----------KM-------------------T------D-----L--I--YAMKS----IS-K---Q----L-LSeh--------------D--L-V--S-------------R-------I-IA-ERDV-LLS------I------------------N--------H---PFLVSARYAF-----------Q-------T----------E----T----K----IF--------LVLD-YV-------Q-GG----ELFS---R---L-R---A--E---Q------------------------------------------------------------------------------K-------F-------A-E-------PRARYYIAELVSAIGYLH-K-K-GI---------MHRDLKPENIL---F--------D--------------------------K------------------D-G-YIKLTDF---GL---VK-----------R-----------N------------M---T-------K---------------------------------D-S--T-------------------T----------T-----T-FCG-T----P-------------------EY--LAPEM--I---------N-------G-------------NE--Y-TISVDWWAI---GTLAYEMLY----------G--V---P-----P-F------Y----D-A-------N---------------TN---A----MY----R-----------SIL------R---------------------D-------------------------------------------E---------------------V---V-F-P------E----D----A-----S-----L--D---AI---DLITK--------LLDK-DPKTRLG

>sp|A2FLX7||agc:akt|Trichomonas sp|A2FLX7||agc:akt|Trichomonas
FDILKVL-GKGSYGK--------------------------------------------------------------------V-Q---LVK-H-----------KG-------------------T------N-----Q--I--YAMKS----IS-K---R----L-LGey--------------E--L-V--S-------------R-------I-IT-ERDV-LLK------I------------------N--------H---PFLVSARYAF-----------Q-------T----------E----T----K----IF--------LVLD-YV-------Q-GG----ELFS---R---L-R---E--E---R------------------------------------------------------------------------------K-------F-------V-E-------ERARYYIAELAHAIGYLH-S-M-GI---------CHRDLKPENIL---F--------D--------------------------K------------------D-G-YIKLTDF---GL---VK-----------E-----------Q------------M---T-------K---------------------------------D-A--T-------------------T----------T-----T-FCG-T----P-------------------EY--LAPEM--V---------A-------G-------------NA--Y-DNNVDWWAL---GTLSYEMLY----------G--V---P-----P-F------Y----D-V-------N---------------TN---A----MY----R-----------SIL------R---------------------D-------------------------------------------D---------------------I---V-F-P------E----D----A-----T-----E--D---AI---DFIQK--------LLDK-NPTTRLG

>sp|A2F4A4||agc:akt|Trichomonas sp|A2F4A4||agc:akt|Trichomonas
FEILKVI-GKGSYGK--------------------------------------------------------------------V-Q---LVK-L-----------RN-------------------T------N-----D--I--YAMKS----IS-K---K----L-LGey--------------E--L-I--S-------------R-------I-IT-ERNV-VLK------I------------------N--------H---PFLISARYAF-----------Q-------N----------D----T----K----IF--------LVLD-YA-------Q-GG----ELYS---R---L-K---E--E---Q------------------------------------------------------------------------------K-------F-------C-E-------ERVKYYCAMLAMAIGYLH-S-M-GI---------CYRDLKPENIL---F--------D--------------------------K------------------D-G-YIKLTDF---GL---VK-----------E-----------H------------M---A-------K---------------------------------E-D--K-------------------T----------E-----T-FCG-T----P-------------------EY--VAPEI--I---------M-------N-------------QP--Y-DNSVDWWSL---GTLAYEMLF----------G--V---P-----P-F------Y----N-L-------N---------------IN---A----MY----R-----------AIC------R---------------------D-------------------------------------------E---------------------V---D-F-P------Q----N----A-----S-----K--E---AV---DFIIK--------LLDK-DPKSRLG

>sp|A2E382||agc:akt|Trichomonas sp|A2E382||agc:akt|Trichomonas
FQILSVL-GRGTYGK--------------------------------------------------------------------V-Q---LVK-Y-----------KK-------------------T------G-----Q--I--FAMKS----MS-K---R----L-LEef--------------D--Q-I--E-------------Q-------I-LT-EKNV-LLK------S------------------T--------F---PFLVSAHFTF-----------Q-------N----------E----D----K----IF--------MVID-YV-------P-GG----ELFS---R---L-K---E--E---Q------------------------------------------------------------------------------K-------F-------S-E-------NRARLYAAEIALGLGHLH-S-L-GF---------VYRDLKPENIL---V--------D--------------------------E------------------N-G-HLKITDF---GL---AK-----------G-----------K------------M---G-------T---------------------------------N-T--T-------------------T----------S-----T-FCG-T----P-------------------EY--IAPEI--L---------Q-------Q-------------FP--Y-TKAVDWWSF---GILLFEMLT----------G--L---P-----P-F------Y----D-E-------N---------------MT---K----MY----R-----------SII------N---------------------D-------------------------------------------P---------------------I---S-Y-P------P----Y----L-----S-----P--N---AC---SLLSK--------LLER-DPNLRLG

>sp|Q54IF2||agc:akt|Dictyostelium sp|Q54IF2||agc:akt|Dictyostelium
FIFLRMI-GRGAFGQ--------------------------------------------------------------------V-N---LVK-K-----------ID-------------------T------G-----R--L--YAMKV----IK-K---D----K-CLnm--------------N--A-V--G-------------H-------T-FT-ERKL-LKK------Y------------------Y--------H---PFIVGLKYSF-----------Q-------T----------Q----D----S----LC--------MVLD-YI-------G-GG----ELFY---H---I-S---E--R---E------------------------------------------------------------------------------T-------F-------S-E-------ETARFYIGQIMLAIGFLH-E-H-GV---------IYRDLKLENLL---M--------D--------------------------L------------------D-G-NICLVDL---GL---CK-----------E-----------G------------I---Q-------E---------------------------------G-H--V-------------------T----------Y-----T-MCG-S----P-------------------EY--VAPEI--I---------N-------G-------------TG--Y-SKSVDWWAL---GTLFYEMIA----------G--L---P-----P-F------Y----S-E-------D---------------PH---E----MT----K-----------LIL------S---------------------S-------------------------------------------P---------------------L---K-F-P------P----Q----I-----S-----K--N---AA---SLVSL--------LLNR-DPSKRLG

>sp|Q22HC2||agc:akt|Tetrahymena sp|Q22HC2||agc:akt|Tetrahymena
FQLKQVL-GKGSFGK--------------------------------------------------------------------V-V---LVE-K-----------KD-------------------T------K-----E--L--YAMKI----LK-K---D----Y-IQyt--------------N--Q-K--F-------------N-------T-QQ-ERDI-LVK------M------------------N--------S---PFIVKLHYAF-----------Q-------T----------A----D----K----LY--------IVMD-FM-------I-GG----ELFY---H---L-R---R--S---P------------------------------------------------------------------------------I-------F-------T-E-------EKAAYYSAEIILGIEALH-S-N-NI---------IYRDLKPENIL---I--------D--------------------------H------------------K-G-HLRLADF---GL---SK-----------K-----------G------------V---K-------D---------------------------------H-E--R-------------------T----------N-----S-LCG-T----P-------------------EY--LAPEI--L---------L-------N-------------NG--H-TKMVDWWSL---GAIIYEMLT----------G--A---P-----P-F------Y----N-K-------N---------------QK---Q----MF----K-----------DRF------L---------------------K-------------------------------------------P---------------------I---E-M-K------E----W----F-----S-----P--A---AK---SLLSG--------LLNI-NPELRLG

>sp|Q245J7||agc:akt|Tetrahymena  {|0(1)|}sp|Q245J7||agc:akt|Tetrahymena
FEILKVI-GEGSFGK--------------------------------------------------------------------V-F---MVQ-K-----------KD-------------------D------G-----K--I--YAMKQ----LR-K---S----N-LTkq--------------H--Q-K--L-------------K-------T-IE-EKNI-MVN------M------------------K--------S---PFIVQLKYAF-----------Q-------T----------T----T----K----LY--------FVMD-FM-------Q-GG----EMFY---H---I-R---K--A---K------------------------------------------------------------------------------Y-------F-------K-E-------DVARFYVSELVLALEYLH-S-K-DT---------IYRDLKPENIL---L--------G--------------------------A------------------D-G-HIKICDF---GL---SK-----------Q-----------G------------V---K-------D---------------------------------S-D--K-------------------T----------K-----T-ICG-T----P-------------------EY--LAPEI--L---------L-------G-------------QP--H-GKEVDWYSL---GCVLYEFLS----------G--A---P-----P-F------Y----S-R-------D---------------KQ---Q----MY----Q-----------QRI------N---------------------S-------------------------------------------D---------------------I---Q-R-K------P----Q----F-----Q-----N--D---AW---DLIQL--------LLAK-NPKDRL-

>sp|Q22A18||agc:akt|Tetrahymena sp|Q22A18||agc:akt|Tetrahymena
FFMKAVL-GKGSFAK--------------------------------------------------------------------V-I---LVK-K-----------KD-------------------N------G-----K--F--YAIKV----LK-K---S----K-LEkq--------------R--H-I--D-------------N-------V-IA-ERNI-LVG------V------------------N--------H---PFVIQLHYSF-----------Q-------N----------S----E----K----LY--------FVLE-FC-------P-GG----ELFN---L---L-H---K--A---Q------------------------------------------------------------------------------K-------F-------T-E-------DQTRFYIAQIVLAIEHLH-S-L-NI---------IYRDLKPENVM---I--------D--------------------------F------------------D-G-YIRITDF---GL---SK-----------N-----------N------------I---S-------N---------------------------------H-E--K-------------------T----------Y-----S-VCG-T----P-------------------EY--LAPEI--L---------T-------M-------------QG--H-EKSADWWSL---GALIYELLT----------G--L---P-----P-F------Y----N-Q-------N---------------RE---V----MY----E-----------LIK------N---------------------Q-------------------------------------------N---------------------V---N-I-P------D----Y----I-----S-----P--I---CK---DLIYR--------LLQK-NPENRLG

>sp|I7M6N1||agc:akt|Tetrahymena sp|I7M6N1||agc:akt|Tetrahymena
FYLLSII-GKGSYAK--------------------------------------------------------------------V-S---LVR-K-----------KD-------------------D------N-----Q--V--YALKA----IK-K---S----L-IEak--------------N--Q-K--E-------------H-------I-IT-ERNI-LQT------V------------------N--------N---QYIVKMKYAF-----------Q-------D----------K----Q----K----LF--------FVLE-YC-------G-GG----ELYS---L---L-S---S--K---K------------------------------------------------------------------------------Y-------L-------N-E-------QQTKFYAAQLVKAIEYLH-S-H-NI---------IYRDLKPENIL---I--------D--------------------------K------------------D-G-YIKLTDF---GL---SK-----------M-----------D------------I---K-------H---------------------------------N-T--E-------------------A----------T-----S-LCG-T----P-------------------EY--LAPEI--L---------E-------Q-------------SG--H-GKPVDWWTL---GNIIWEMMT----------G--L---P-----P-F------Y----N-E-------N---------------RK---E----MF----H-----------HIK------E---------------------L-------------------------------------------P---------------------L---K-N-H------P----R----I-----Q-----G--D---LK---NLLHS--------LLEK-DPNKRLG

>sp|Q22RI5||agc:akt|Tetrahymena sp|Q22RI5||agc:akt|Tetrahymena
FEFIKCI-GTGSFGK--------------------------------------------------------------------V-Y---LVK-K-----------KQ-------------------T------E-----D--L--YAMKI----LR-K---D----Q-IKnk--------------T--Q-L--I-------------Q-------T-KA-ERYI-LEN------V------------------D--------S---PFVVQLAYAF-----------Q-------S----------Q----T----K----LY--------IVME-FC-------Q-GG----DIFG---H---M-V---K--Q---P------------------------------------------------------------------------------F-------F-------P-E-------NKIKFYAAEIFLALEKLH-E-Q-GI---------VYRDLKPENIL---V--------S--------------------------A------------------T-G-HIKLTDF---GL---SK-----------K-----------L------------K---S-------R---------------------------------D-E--I-------------------T----------Y-----S-FCG-T----A-------------------EY--MAPEI--I---------S-------K-------------QG--H-DVASDWWSF---GAVLYEMLH----------G--A---P-----P-F------Y----E-K-------N---------------KE---R----MM----D-----------KLV------N---------------------Q-------------------------------------------D---------------------V---V-I-K------D----K----Y-----S-----K--E---CQ---SLLRG--------LLTR-DKTKRLG

>sp|I7MFQ7||agc:akt|Tetrahymena sp|I7MFQ7||agc:akt|Tetrahymena
FQILKVL-GAGSFGK--------------------------------------------------------------------V-F---LAK-K-----------KD-------------------S------G-----N--I--YAIKA----LK-K---R----P-LImk--------------R--Q-L--R-------------Y-------A-VT-EANV-LKM------C------------------N--------H---PFILGLHYAL-----------Q-------T----------P----N----Y----LY--------LVLD-YC-------S-GG----DISS---H---L-A---Y--K---R------------------------------------------------------------------------------R-------F-------S-E-------EEALFYIAELVLAIQHIH-E-K-DV---------VYRDLKPENIL---I--------A--------------------------S------------------D-G-HIKLADF---GL---SK-----------D-----------N------------V---T-------D---------------------------------Q-S--K-------------------T----------K-----S-FCG-T----P-------------------AY--LSPEM--L---------N-------N-------------KG--A-TKASDLYGI---GAVLYEMLT----------G--D---P-----P-Y------Y----N-D-------D---------------IP---T----MY----K-----------KIK------E---------------------G-------------------------------------------N---------------------L---T-Y-P------S----Y----V-----S-----Q--K---AR---NIING--------LLDR-NPKTRLG

>sp|Q22LX8||agc:akt|Tetrahymena sp|Q22LX8||agc:akt|Tetrahymena
FTIVETL-GKGAFGQ--------------------------------------------------------------------V-F---LVQ-K-----------KD-------------------D------K-----L--F--FAMKV----LQ-K---E----R-ILgk--------------N--I-L--K-------------Y-------A-LT-ERNV-LSV------M------------------Q--------H---PFIVSLKYAF-----------Q-------T----------K----N----K----LY--------LVMD-YC-------P-GG----DLDN---L---L-F---R--K---G------------------------------------------------------------------------------R-------I-------P-E-------PIAKIYICEIILALEALH-N-S-NI---------VFRDLKPSNVV---L--------D--------------------------K------------------D-G-HACITDF---GL---AK-----------Q-----------G------------M---Q-------R---------------------------------G-D--I-------------------T----------K-----S-FCG-S----L-------------------AY--LPPEM--L---------N-------K-------------TG--H-TQSLDWYLL---GVLMYELLE----------G--M---P-----P-Y------Y----S-D-------N---------------KQ---K----LF----D-----------NIR------N---------------------A-------------------------------------------P---------------------L---K-M-P------K----Q----A-----S-----D--A---AK---SLLKG--------LLSK-DPIQRLG

>sp|A2DL59||agc:akt|Trichomonas  {|0(1)|}sp|A2DL59||agc:akt|Trichomonas
FDILHVL-GRGAFGK--------------------------------------------------------------------V-M---LVR-H-----------RS-------------------S------M-----K--L--YAIKS----IQ-K---R----K-LLda--------------M--K-S--H-------------T-------V-IA-ERNI-LMK------A------------------H--------H---PFIVQLFFAF-----------Q-------N----------P----S----K----FY--------LGLE-YV-------P-GG----ELFY---H---L-T---K--R---G------------------------------------------------------------------------------T-------F-------P-I-------NEVRLYSAEIALALSYLH-S-I-GI---------IYRDLKPENVM---L--------D--------------------------S------------------T-G-HIKLTDF---GL---ST-----------E-----------V------------F---E-------L---------------------------------E-E--C-------------------G----------D-----S-FCG-T----S-------------------RY--LSPEM--I---------Y-------K-------------IK--Y-THKIDWWSL---GILMYEMIV----------G--H---P-----P-F------D----S-Q-------N---------------RS---Q----LY----N-----------DIT------H---------------------S-------------------------------------------D---------------------P---V-F-P------S----S----F-----P-----V--D---AK---DLVCK--------LLTK-NPNQRP-

>sp|A2FKC9||agc:akt|Trichomonas sp|A2FKC9||agc:akt|Trichomonas
YKIISEL-GRGFYGK--------------------------------------------------------------------V-V---LAR-H-----------KE-------------------T------G-----K--F--CAIKS----IH-K---K----S-LVdm--------------A--K-V--D-------------T-------I-MS-EREI-LKT------T------------------K--------S---PFIVSLLSSF-----------Q-------T----------P----S----K----FY--------LVLE-YV-------S-GG----DLFQ---H---M-S---K--S---N------------------------------------------------------------------------------A-------I-------T-V-------DQIKLYTAEIATALQQLH-K-E-RI---------IYRDLKPENIL---I--------C--------------------------E------------------D-G-HIKLTDF---GI---SK-----------M-----------L------------D---S-------D---------------------------------K-D--T-------------------T----------K-----T-LCG-T----S-------------------EY--LAPEV--I---------Q-------G-------------KE--Y-TEAIDWWQV---GILLYEMFA----------G--R---T-----P-F------E----D-P-------N---------------RT---T----LY----S-----------NIL------N---------------------K-------------------------------------------N---------------------P---N-Y-F------P----I----T-----D-----E--N---TR---TLIAS--------LLKK-DPTKRAG

>sp|A2DB15||agc:akt|Trichomonas  {|0(2)|}sp|A2DB15||agc:akt|Trichomonas
FEIISEL-GRGSYGK--------------------------------------------------------------------V-M---LAK-Y-----------KK-------------------T------D-----E--L--VAIKS----IH-K---K----F-LIdk--------------H--Q-V--N-------------T-------V-LT-EREI-LMK------V------------------D--------C---PYIIKLLFSF-----------Q-------S----------P----S----K----FY--------LVLE-YS-------S-GG----DLFS---H---L-R---N--S---G------------------------------------------------------------------------------R-------F-------T-L-------DDIKIYIAELAVAIHHLH-K-N-SI---------IYRDLKPENVL---F--------C--------------------------A------------------D-G-HLKLTDF---GI---SK-----------I-----------L------------K---Q-------H---------------------------------S-D--T-------------------T----------S-----T-MCG-T----K-------------------EY--IAPEE--I---------L-------G-------------NQ--Y-GYAVDWWQL---GILLYEIIA----------R--H---T-----P-F------A----N-E-------N---------------TQ---T----LF----K-----------NIL------S---------------------R-------------------------------------------N---------------------V---A-L-F------P----I----R-----D-----P--G---AK---SLIGH--------LLKK-DPKER--

>sp|A2DJV4||agc:akt|Trichomonas sp|A2DJV4||agc:akt|Trichomonas
FDYIKEI-GRGGNAI--------------------------------------------------------------------V-Y---VAR-N-----------RL-------------------K------D-----E--L--VAIKT----IE-K---A----H-IStd--------------K--H-R--E-------------H-------I-QS-ERNT-LMR------A------------------R--------H---PFIIHLFNAF-----------Q-------T----------N----T----H----LL--------FVLE-FA-------F-GG----DLHF---Q---L-S---K--Nl--C------------------------------------------------------------------------------S-------I-------D-N-------FQKKLYLAEIALAVKYLH-S-L-GI---------IYRDLKPENIL---L--------D--------------------------S------------------R-G-HIKLADF---GT---AR-----------Q-----------C------------T---S----------------------------------------------Q-------------------C----------N-----S-FCG-T----A-------------------EY--LAPEI--Is--------K-------S-------------SS--Q-TFAIDWWSF---GIVAYCLYT----------G--S---V-----P-F------S----N-N-------N---------------NR---K----MF----D-----------AIC------Q---------------------K-------------------------------------------P---------------------V---R-I-P------K----S----M-----D-----P--V---LA---DFLTR--------LLEK-NPAKRLG

>sp|A2FYT0||agc:akt|Trichomonas sp|A2FYT0||agc:akt|Trichomonas
FEFIKEI-GKGGSAT--------------------------------------------------------------------V-Y---VAR-N-----------RI-------------------T------N-----E--L--VAIKC----ID-K---A----N-ISsd--------------K--R-K--E-------------H-------I-QS-ERNT-LMR------A------------------R--------H---PFIIRLYNAF-----------Q-------T----------N----T----H----LF--------FVLE-FA-------H-GG----DLQF---Q---L-E---R------N------------------------------------------------------------------------------C-------F-------S-E-------YQKKLYLAEIALAVKSLH-S-I-GI---------IYRDLKPENIL---L--------D--------------------------A------------------K-G-HIKLADF---GT---AR-----------E------------------------V---R-------P---------------------------------D-C--S-------------------C----------T-----S-FCG-T----A-------------------EF--LAPEV--I---------Q-------Gk------------EN--Q-SFAIDWWSF---GVVAYMFFV----------G--S---C-----P-F------T----S-P-------L---------------RT---R----LF----E-----------SIV------H---------------------K-------------------------------------------P---------------------L---R-FpP------K----S----V-----D-----P--V---TQ---DFISK--------LLEK-NPAKRLG

>sp|W4Y512|sp-akt|agc:akt|Strongylocentrotus  {|0(1)|}sp|W4Y512|sp-akt|agc:akt|Strongylocentrotus
FELLKCL-GKGTFGK--------------------------------------------------------------------V-I---QVR-E-----------KK-------------------T------G-----E--L--FAIKV----LK-K---E----V-IVqk--------------D--E-V--A-------------H-------T-LT-ENRV-LQK------T------------------S--------H---PFLTSLKYSF-----------Q-------T----------S----D----R----LC--------FVME-YV-------N-GG----ELFF---H---L-S---R--E---R------------------------------------------------------------------------------I-------F-------T-E-------ERTRFYGAEIVSALSYLH-A-Q-DV---------IYRDLKLENLL---V--------D--------------------------E------------------E-G-HIKITDF---GL---CK-----------E-----------N------------I---S-------Y---------------------------------G-D--M-------------------T----------K-----T-FCG-T----P-------------------EY--LAPEI--L---------E-------D-------------ND--Y-GRAVDWWGT---GVVMYEMMC----------G--R---L-----P-F------Y----S-R-------D---------------HE---V----LF----D-----------LIL------T---------------------E-------------------------------------------N---------------------V---K-F-P------T----R----L-----S-----N--E---AK---SLLSG--------LLEK-NPKKR--

>sp|A2FHJ2||agc:akt|Trichomonas sp|A2FHJ2||agc:akt|Trichomonas
FTIIGVL-GRGTYGK--------------------------------------------------------------------V-Q---LVK-Q-----------KE-------------------T------G-----K--L--FALKT----MS-K---R----L-LAet--------------D--Q-I--E-------------Q-------T-IV-ERDL-LLK------V------------------K--------C---PFLVGAHYTF-----------Q-------T----------D----A----K----VF--------MILD-YV-------P-GG----ELFG---R---L-K---Q--E---S------------------------------------------------------------------------------S-------F-------P-E-------SRTRLYAAEILLGLGYLH-S-K-NY---------IYRDLKPENIL---V--------D--------------------------I------------------D-G-HLRLTDF---GL---AK-----------R------------------------A---T-------D---------------------------------N-E--S-------------------T----------N-----S-FCG-T----P-------------------EY--IAPEM--I---------Q-------R-------------LP--Y-TKAVDWWSL---GILIFEMLT----------G--L---P-----P-F------Y----D-E-------N---------------VN---Q----MY----R-----------SIL------R---------------------D-------------------------------------------E---------------------V---A-F-P------S----H----I-----S-----L--A---AR---NLINK--------LLDK-NPATRLG

>sp|A2D9C1||agc:akt|Trichomonas sp|A2D9C1||agc:akt|Trichomonas
FRVLKVI-GRGFYGK--------------------------------------------------------------------V-T---LCE-H-----------IA-------------------T------K-----E--I--VAIKS----IH-K---S----R-LIqq--------------N--K-V--T-------------T-------V-IS-ERNI-LAK------A------------------Q--------H---PFIVNLKFAF-----------Q-------S----------P----S----K----FY--------LGLE-YV-------P-GG----ELFF---H---M-Q---R--Y---G------------------------------------------------------------------------------N-------I-------R-L-------DDCKIYIAEILLALNHLH-S-L-GV---------IYRDLKPENIL---L--------D--------------------------A------------------N-G-HIKLTDF---GL---SK-----------N-----------L------------A---H-------E---------------------------------V-H----------------------T----------S-----T-FCG-T----T-------------------EY--LAPEV--V---------N-------H-------------QP--Y-TYSVDWWAL---GVLTYELLF----------G--T---T-----P-F------A----H-Q-------N---------------RA---K----MF----R-----------NIL------D---------------------N-------------------------------------------E---------------------P---Q-F-P------P----N----F-----N-----Q--E---AI---DFIKA--------MLTK-DPLKRPT

>sp|A2G0T7||agc:akt|Trichomonas sp|A2G0T7||agc:akt|Trichomonas
FKILSVI-GRGFYGK--------------------------------------------------------------------V-M---LVS-K-----------IS-------------------N------N-----E--I--FAIKS----IH-K---S----R-LIqs--------------D--K-V--H-------------T-------V-IA-ERNI-LSK------A------------------A--------H---PFIISLKFAF-----------Q-------T----------P----S----K----FY--------LGLE-YA-------P-GG----ELFF---H---M-Q---K--R---G------------------------------------------------------------------------------A-------F-------P-L-------EDLKIYLAEIALALNHLH-S-I-GV---------VYRDLKPENVL---L--------S--------------------------A------------------Q-G-HIKLTDF---GL---AK-----------D-----------L----------------Y-------N---------------------------------E-E--L-------------------T----------S-----T-FCG-T----S-------------------EY--LAPEI--I---------R-------H-------------EK--Y-GIEVDWWSL---GILTYELLF----------N--K---T-----P-F------C----H-P-------N---------------KS---R----LF----Q-----------NIL------E---------------------K-------------------------------------------E---------------------V---Q-Y-P------A----G----V-----Q-----T--S---II---EFING--------LLQK-DKRKRLT

>sp|A2G3J0||agc:akt|Trichomonas  {|0(1)|}sp|A2G3J0||agc:akt|Trichomonas
FKIIAVI-GRGFYGK--------------------------------------------------------------------V-M---LCE-N-----------KT-------------------T------H-----E--I--VAIKS----IH-K---S----R-LIqs--------------N--K-V--H-------------T-------V-IA-ERNI-LTK------V------------------Q--------H---PFIVSLRFAF-----------Q-------T----------A----S----K----FY--------LGLE-YA-------P-GG----ELFF---H---M-Q---K--N---G------------------------------------------------------------------------------S-------L-------P-L-------YDIKLYIAEICMALHHLH-S-I-GI---------VYRDLKPENIL---L--------D--------------------------K------------------D-G-YIKLTDF---GL---SK-----------D------------------------M---S-------Y---------------------------------A-T--Q-------------------T----------N-----T-FCG-T----S-------------------EY--LAPEI--V---------H-------R-------------QP--Y-TVAVDWWAV---GILTYELLF----------G--V---T-----P-F------A----H-S-------N---------------RA---R----LF----Q-----------NIL------E---------------------K-------------------------------------------E---------------------P---T-F-P------I----N----T-----N-----P--Q---IL---RFISA--------LLTK-DAKLRP-

>sp|A2DW86||agc:akt|Trichomonas sp|A2DW86||agc:akt|Trichomonas
FDVISVL-GRGFYGK--------------------------------------------------------------------V-M---LCH-K-----------KN-------------------T------N-----D--I--FAIKT----VH-K---N----R-LVsa--------------K--K-V--H-------------T-------I-FT-ERNV-LMK------A------------------Q--------H---PFIVSLKFAF-----------Q-------T----------D----T----K----VY--------LGLE-YA-------P-GG----ELFY---H---L-Q---K--F---G------------------------------------------------------------------------------S-------F-------P-I-------DDVRIYIAEMALALDFLH-K-H-GV---------IYRDIKPENIL---L--------D--------------------------A------------------Q-G-HVKLTDF---GL---AK-----------D-----------L----------------T-------D---------------------------------E-S--S-------------------T----------T-----T-FCG-T----F-------------------EY--MAPEV--V---------A-------R-------------SS--Y-GPAIDWWAL---GILTYELLN----------G--H---S-----P-F------Q----S-D-------N---------------RA---L----LF----M-----------SIR------T---------------------Q-------------------------------------------P---------------------P---K-F-P------A----R----T-----D-----R--N---TI---DFISN--------LLNK-DPELRYG

>sp|A2EED1||agc:akt|Trichomonas sp|A2EED1||agc:akt|Trichomonas
FRIISVI-GRGFYGK--------------------------------------------------------------------V-M---LVQ-K-----------LD-------------------T------G-----D--L--YAIKS----IH-K---S----R-INep--------------G--K-A--N-------------S-------V-LA-ERNI-MMR------A------------------H--------Y---PFLVNLCFAF-----------Q-------T----------P----A----K----FY--------LGLE-YA-------A-GG----ELFY---H---M-D---K--V---G------------------------------------------------------------------------------T-------I-------P-L-------NDARLYIAEIGLALSYLH-S-L-GI---------VYRDLKPENIL---F--------D--------------------------A------------------E-G-HIKLTDF---GL---SK-----------S-----------L------------I-----------D---------------------------------S-E--S-------------------T----------S-----T-FCG-T----S-------------------EY--LAPEV--I---------M-------Q-------------QT--Y-SYAIDEWAL---GVLAFEMIL----------G--V---T-----P-F------Y----D-D-------N---------------KA---V----MF----G-----------KIV------N---------------------E-------------------------------------------P---------------------P---V-F-P------Q----G----L-----D-----N--R---II---DFINK--------LLAK-DPAQRAK

>sp|A2E5K8||agc:akt|Trichomonas sp|A2E5K8||agc:akt|Trichomonas
FTPIRVI-GNGYYGK--------------------------------------------------------------------V-M---LVT-K-----------KD-------------------T------D-----E--K--FAIKS----IH-K---S----R-LIqd--------------K--R-S--H-------------S-------A-LA-ERNI-LLR------A------------------S--------H---PFIVQLKFAF-----------Q-------T----------P----S----K----FY--------FGLE-YA-------S-GG----ELFA---R---V-Q---K--S---G------------------------------------------------------------------------------G-------L-------S-E-------KEVRFYLSEIVLALSYLH-S-L-GI---------IYRDLKPENIL---L--------D--------------------------E------------------E-G-HVKLTDF---GL---SK-----------D-----------L------------N-----------A---------------------------------T-S--G-------------------A----------Q-----T-FCG-T----Y-------------------EY--IAPEI--A---------Q-------H-------------QP--Y-SYEVDWWAI---GILAYEMVM----------Q--V---T-----P-F------F----D-K-------S---------------QS---R----IL----E-----------KIV------N---------------------E-------------------------------------------D---------------------V---S-F-P------V----E----I-----P-----S--E---LA---SLIAM--------LLRK-DPKKRAK

>sp|A2E474||agc:akt|Trichomonas sp|A2E474||agc:akt|Trichomonas
FNIISVI-GKGFYGK--------------------------------------------------------------------V-M---LVQ-H-----------KT-------------------S------G-----E--L--YALKT----IQ-K---R----R-LIet--------------H--K-A--H-------------T-------V-IA-ERNS-LMK------A------------------S--------H---PFIVRLCFAF-----------Q-------T----------P----Q----K----FY--------LGLE-YA-------S-GG----ELFY---H---L-D---K--A---G------------------------------------------------------------------------------A-------L-------P-P-------SEVRLISAEIALALSYLH-S-L-GI---------VYRDLKPENVM---F--------D--------------------------S------------------E-G-HVKLTDF---GL---SK-----------D------------------------I---V-------E---------------------------------T-N--S-------------------T----------N-----T-LCG-T----T-------------------EY--LSPEV--V---------L-------H-------------NQ--Y-DYGVDWWAL---GCLMYEMLT----------E--R---T-----P-F------E----N-P-------N---------------RS---K----ML----Q-----------DIV------H---------------------A-------------------------------------------Q---------------------P---E-F-P------E----F----L-----P-----P--D---VI---EVLSA--------LLSK-DPKNRPG

>sp|A2DA20||agc:akt|Trichomonas sp|A2DA20||agc:akt|Trichomonas
FNIISVL-GRGYYGK--------------------------------------------------------------------V-M---LVQ-K-----------KG-------------------T------K-----N--L--YAIKS----IH-K---A----R-LIqt--------------R--K-V--H-------------T-------V-FS-ERNI-LMK------V------------------K--------H---PFIVSLSFAF-----------Q-------S----------M----S----K----FY--------LGMQ-YI-------P-GG----ELFR---Y---L-S---K--V---G------------------------------------------------------------------------------K-------L-------Q-M-------SEVRFYAAEIGLALSHLH-S-N-GI---------IYRDLKPENIL---L--------D--------------------------E------------------E-G-HIKLTDF---GL---AK-----------D------------------------M---S-------F---------------------------------D-S--A-------------------T----------S-----T-FCG-T----V-------------------EY--LAPEI--V---------R-------R-------------EP--Y-GMAIDWWSY---GCLVYEFIF----------G--H---T-----P-F------Y----D-E-------N---------------RA---K----IF----M-----------RIP------A---------------------D-------------------------------------------Q---------------------P---Y-Y-P------S----D----F-----D-----P--N---VS---DFINQ--------LLSK-DPETRAT

>sp|A2DVS0||agc:akt|Trichomonas  {|0(2)|}sp|A2DVS0||agc:akt|Trichomonas
FIIYSVL-GRGFYGK--------------------------------------------------------------------V-M---LCQ-K-----------KG-------------------G------K-----E--L--YAIKS----IH-K---A----R-LVka--------------H--K-V--H-------------T-------A-FR-ERNV-LLK------I------------------K--------H---PFIVSLSFAF-----------Q-------S----------L----T----K----FY--------LGLE-YV-------P-GG----ELFR---Y---L-Q---K--R---G------------------------------------------------------------------------------P-------L-------T-I-------KEARFYAGEIGLALSHLH-S-Q-GV---------IYRDLKPENVL---L--------D--------------------------E------------------E-G-HIKLTDF---GL---AK-----------D-----------T------------V---N-------D---------------------------------S----T-------------------T----------N-----T-FCG-T----A-------------------EY--LAPEI--I---------R-------K-------------ED--Y-SFAIDWWSY---GCLVYEMCF----------G--Q---T-----P-F------Y----D-N-------N---------------KS---R----IF----T-----------RIE------V---------------------E-------------------------------------------S---------------------P---Y-F-P------P----N----A-----D-----P--V---II---DFVSQ--------FLIK-DPAER--

>sp|A2DNC5||agc:akt|Trichomonas  {|0(2)|}sp|A2DNC5||agc:akt|Trichomonas
FEVLSVI-GRGFYGK--------------------------------------------------------------------V-L---LVK-C-----------KR-------------------T------G-----E--L--FAIKS----IR-K---S----I-LIeq--------------N--K-I--R-------------I-------V-LS-ERNI-MVK------S------------------H--------H---PFIVQLKFAF-----------Q-------T----------Q----S----K----FY--------LGLE-YV-------P-GG----ELFT---H---I-Y---R--D---G------------------------------------------------------------------------------F-------L-------Q-P-------REYQLVIAQVALALQYLH-S-I-GI---------IYRDMKPENIL---I--------D--------------------------A------------------D-G-YVKLTDF---GL---SR-----------D------------------------I---T-------I---------------------------------D-E--S-------------------A----------S-----T-FCG-T----P-------------------EY--IAPEV--I---------K-------R-------------LP--Y-DTAIDWWGL---GILTYELIY----------H--N---P-----P-F------R----S-T-------N---------------NQ---Q----LF----Q-----------KIL------K---------------------D-------------------------------------------E---------------------V---P-F-P------D----N----A-----N-----P--I---EV---NFIKG--------LLRK-DPKKR--

>sp|A2EI78||agc:akt|Trichomonas sp|A2EI78||agc:akt|Trichomonas
FEVISVI-GQGYYGK--------------------------------------------------------------------V-R---LVK-S-----------KA-------------------D------G-----E--L--FAIKS----IR-K---S----K-LIeq--------------K--E-I--K-------------T-------V-LN-ERNI-MIK------A------------------D--------H---PFIVQLKFAF-----------Q-------S----------S----S----K----FY--------LGLE-YV-------P-GG----ELFA---H---I-K---R--D---G------------------------------------------------------------------------------F-------L-------H-E-------EEYKLVLAQVALVLNHLH-S-I-GV---------IYRDMKPENIM---I--------G--------------------------Q------------------D-G-YIKLTDF---GL---AK-----------D------------------------I---T-------V---------------------------------E-D--T-------------------T----------S-----T-FCG-T----P-------------------DY--IAPEV--V---------R-------G-------------LN--Y-DKSVDWWAL---GILAFELMY----------H--R---T-----P-F------H----S-Q-------N---------------RD---K----TY----R-----------KIV------N---------------------D-------------------------------------------S---------------------P---K-F-P------E----Y----A-----S-----E--V---EK---SFIMG--------LLNK-EPKQRFG

>sp|A2ECT2||agc:akt|Trichomonas sp|A2ECT2||agc:akt|Trichomonas
FEIISVI-GKGCYGK--------------------------------------------------------------------V-R---LVK-S-----------KS-------------------T------G-----E--V--FAIKS----IR-K---S----K-LIqq--------------N--R-I--H-------------T-------V-IA-ERNI-LSK------A------------------N--------H---PFIVALRFAF-----------Q-------T----------P----A----K----FY--------LGLE-YV-------P-GG----ELYT---R---I-H---R--D---G------------------------------------------------------------------------------Y-------L-------S-K-------MEYKMVIAQIAIALNYLH-S-I-GI---------VYRDIKPENIL---I--------G--------------------------A------------------D-G-YIKLADF---GL---AK-----------D-----------I------------I---T-------D---------------------------------N----K-------------------T----------T-----S-FCG-T----P-------------------KY--IAPET--I---------V-------G-------------VP--Y-DQSVDWWSL---GILTYQLIY----------H--K---F-----P-F------Y----S-Q-------N---------------VD---A----VY----R-----------MIL------N---------------------K-------------------------------------------K---------------------V---E-F-P------D----S----A-----S-----P--E---EI---DFISI--------LLEK-DPKKRAG

>sp|A2ELF7||agc:akt|Trichomonas sp|A2ELF7||agc:akt|Trichomonas
FNIISLI-GKGFYGK--------------------------------------------------------------------V-R---LCQ-K-----------KD-------------------T------G-----D--L--YAIKS----VH-K---S----I-LIkt--------------G--R-T--C-------------A-------V-IA-ERNL-MMK------A------------------K--------F---PFLVSLHFTF-----------Q-------T----------R----S----K----FY--------FGLE-YV-------P-GG----DLKF---H---K-S---Q--V---G------------------------------------------------------------------------------K-------I-------P-I-------FDAKLYAAQIGLAITYLH-G-I-GI---------VYRDLKPENVL---L--------D--------------------------G------------------Q-G-YIKLVDF---GL---SK-----------D------------------------I---N-------Q---------------------------------V-K--T-------------------T----------R-----T-FCG-T----P-------------------EY--ISPEL--I---------L-------K-------------KN--Y-GYAVDEWAL---GVLMYEIIF----------G--D---P-----P-F------V----D-E-------N---------------EN---K----LY----D-----------KIV------L---------------------E-------------------------------------------E---------------------P---K-Y-P------A----D----A-----D-----P--N---LV---DIIKK--------LLVK-DPAKRPK

>sp|A2ET74||agc:akt|Trichomonas  {|0(1)|}sp|A2ET74||agc:akt|Trichomonas
FKILSVI-GRGYYGK--------------------------------------------------------------------V-M---LVN-K-----------IG-------------------T------N-----E--L--YAIKS----VH-K---R----L-LVes--------------G--N-T--N-------------Q-------I-LA-ERNF-LMR------A------------------K--------H---PFLVSLYFTF-----------Q-------T----------E----S----K----FY--------LGLE-YV-------P-GG----NLRF---H---T-H---N--I---S------------------------------------------------------------------------------T-------Y-------P-I-------PDAKLYTAEIGSAISYLH-S-I-GI---------IYRDLKTENVL---L--------D--------------------------S------------------E-G-HVKLVDF---GL---AA-----------D------------------------A---T-------Q---------------------------------V-K--T-------------------A----------N-----S-FCG-T----P-------------------EY--LAPEI--I---------Q-------H-------------KD--Y-SFNVDEWSL---GILMCELFF----------G--E---H-----P-F------Y----D-S-------N---------------QH---V----MY----Q-----------KII------E---------------------S-------------------------------------------K---------------------P---A-I-P------D----Y----C-----D-----E--E---LR---DVINQ--------LLTK-DPQQRP-

>sp|A2FDD2||agc:akt|Trichomonas  {|0(1)|}sp|A2FDD2||agc:akt|Trichomonas
FRIISVL-GRGFYGK--------------------------------------------------------------------V-M---LVE-K-----------LD-------------------T------G-----K--L--YALKT----VR-K---K----K-LIem--------------G--Q-V--D-------------T-------I-IA-ERNL-LFS------I------------------Pp-------H---PFIISAEFAF-----------Q-------T----------P----S----K----FY--------IGLE-YA-------A-GG----ELLH---H---L-S---N--L---P------------------------------------------------------------------------------V-------V-------P-I-------EDTKLYMAEVVLALQHLH-T-N-HI---------VYRDLKPENVL---L--------D--------------------------K------------------S-G-HVKLTDF---GL---CK-----------E-----------I------------T---E-------E---------------------------------G------------------------A----------K-----T-FCG-T----A-------------------EY--LAPEV--V---------L-------R-------------LG--Y-GFKVDWWAL---GVLLYEILF----------A--G---T-----P-F------Y----D-D-------N---------------QA---V----LF----D-----------NIV------N---------------------E-------------------------------------------E---------------------P---N-Y-P------K----F----G-----H-----K--A---AI---DLIKL--------LLQK-EPENRP-

>sp|A2G3R6||agc:akt|Trichomonas  {|0(2)|}sp|A2G3R6||agc:akt|Trichomonas
FKVLSVL-GRGNYGK--------------------------------------------------------------------V-M---LAE-K-----------ID-------------------S------G-----E--L--FAIKS----VH-K---K----R-LAla--------------G--K-V--H-------------T-------M-LS-ERNT-LIN------A------------------S--------N---PFIVKLFYAF-----------Q-------N----------A----T----K----FY--------LVLE-YV-------P-GG----EMFN---Y---M-S---T--N---G------------------------------------------------------------------------------A-------V-------P-L-------EDARIYAAEIVTALHFLH-Q-N-DI---------IYRDLKPENIL---L--------A--------------------------Q------------------D-G-HIKLTDF---GF---AK-----------D-----------L----------------S-------Q---------------------------------S-E--V-------------------T----------K-----T-FCG-T----N-------------------EY--LAPEV--I---------S-------R-------------VN--Y-GPAVDWWTL---GILLYEMLF----------Q--T---T-----P-F------F----H-Q-------N---------------TS---R----MF----T-----------RIL------M---------------------D-------------------------------------------P---------------------V---V-F-P------K----G----A-----D-----P--D---VC---SLITG--------LLQK-RDRKR--

>sp|A2EWI0||agc:akt|Trichomonas  {|0(2)|}sp|A2EWI0||agc:akt|Trichomonas
FKVISVI-GRGFYGK--------------------------------------------------------------------V-T---LCE-L-----------KK-------------------T------H-----D--V--YAIKS----VH-K---S----R-LLke--------------H--K-S--S-------------T-------V-IT-ERNI-LMH------I------------------D--------H---PFIVHIYFAF-----------Q-------T----------S----S----K----VY--------MGFE-YI-------P-GG----DLAF---H---L-N---N--T---S------------------------------------------------------------------------------K-------F-------T-F-------NDIKLFIAELALAIDYIH-Q-R-KI---------VYRDLKPENIL---I--------D--------------------------E------------------E-G-HLKLTDF---GL---VK-----------------------N------------I---A-------Y---------------------------------S-N--G-------------------T----------K-----S-FCG-T----P-------------------EY--IAPEV--I---------R-------G-------------EK--Y-GTKIDWWAL---GILAFNLLY----------G--K---T-----P-W------N----D-E-------N---------------QD---K----LF----N-----------MIL------N---------------------D-------------------------------------------K---------------------I---I-F-P------D----N----A-----K-----P--N---EI---DLITH--------LLNK-DPSQR--

>sp|A2FPF2||agc:akt|Trichomonas  {|0(2)|}sp|A2FPF2||agc:akt|Trichomonas
FIPINVI-GRGYYGK--------------------------------------------------------------------V-T---LCE-K-----------KS-------------------T------G-----Q--R--YAIKS----VH-K---S----R-LMka--------------H--K-A--I-------------T-------V-IN-ERNT-LMK------T------------------D--------H---PFIVHIYFAF-----------Q-------N----------S----S----K----VY--------MGFE-YV-------A-GG----DMAF---H---L-H---N--L---K------------------------------------------------------------------------------K-------F-------E-K-------HDVRLYIAELALAIEYIH-R-N-NI---------IYRDLKPENIL---M--------D--------------------------E------------------T-G-SVKLTDF---GL---VK-----------D------------------------I---A-------Y---------------------------------S-K--G-------------------A----------H-----S-FCG-T----P-------------------EY--LAPEI--I---------K-------S-------------QK--Y-GPKIDWWAL---GIVMYSFLY----------G--Q---T-----P-W------Y----D-D-------N---------------MD---K----LF----K-----------KII------S---------------------A-------------------------------------------P---------------------L---E-F-P------P----D----A-----T-----S--D---EK---DLIKN--------LLDR-NPETR--

>sp|A2E8U1||agc:akt|Trichomonas sp|A2E8U1||agc:akt|Trichomonas
FTILDEI-GNGQYGK--------------------------------------------------------------------V-K---LAK-K-----------KD-------------------T------G-----D--L--YAIKT----LH-K---Q----K-LVem--------------Q--K-I--H-------------T-------I-MC-ERNI-LSK------A------------------S--------C---PFIVQLHYAF-----------Q-------S----------D----T----K----FY--------LCME-YV-------P-GG----TLFD---H---M-R---L--S---G------------------------------------------------------------------------------T-------I-------P-P-------DALKLYTAELAIALHHLH-V-N-HI---------VYRDLKPENVL---L--------D--------------------------E------------------D-G-HIKLTDF---GS---SK-----------Q------------------------I---D-------E---------------------------------S-G--T-------------------L----------H-----S-FCG-T----P-------------------DY--IAPEI--V---------E-------G-------------KP--Y-TSKVDWWSL---GILIYEMVF----------K--A---P-----P-F------Y----S-V-------N---------------PK---R----TY----D-----------KIV------N---------------------G-------------------------------------------N---------------------I---I-F-P------G----V----V-----D-----E--N---LV---SLIRG--------LLNK-DPMRRFG

>sp|A2G1Q9||agc:akt|Trichomonas  {|0(2)|}sp|A2G1Q9||agc:akt|Trichomonas
FEVVSVI-GRGHFGK--------------------------------------------------------------------V-V---LAK-R-----------KT-------------------T------G-----D--F--CAIKS----IK-K---K----C-LIdr--------------A--Q-L--S-------------L-------I-VS-ERNT-LTK------I------------------S--------H---PFVVNILFAF-----------Q-------T----------W----S----K----FY--------IGME-YV-------P-GG----DLIG---L---M-R---R--V---G------------------------------------------------------------------------------K-------L-------S-M-------NDVIIYAGEVALALEFIH-S-K-EI---------VYRDLKPENLV---I--------N--------------------------S------------------D-G-HLKLADF---GL---SK-----------D------------------------I---S-------E---------------------------------S-K--L-------------------T----------N-----T-FCG-T----S-------------------EY--MAPEM--L---------F-------K-------------KF--Y-DYSVDWWAF---GILVYEMIF----------D--A---T-----P-F------H----S-E-------L---------------KD---S----TF----S-----------KIK------Y---------------------A-------------------------------------------D---------------------P---T-Y-P------E----G----T-----D-----P--N---II---SFING--------FLEK-DPHKR--

>sp|A2FIJ5||agc:akt|Trichomonas sp|A2FIJ5||agc:akt|Trichomonas
FNLKKVI-GRGASGK--------------------------------------------------------------------V-Y---LAE-K-----------KS-------------------T------G-----E--R--FAIKA----IR-K---D----S-LPqk--------------K--R-V--S-------------R-------V-RA-ERNA-LMR------A------------------K--------H---QFITRLFYAF-----------Q-------S----------P----T----K----LY--------FVME-YE-------A-GG----DLRH---H---M-D---Q--N---T------------------------------------------------------------------------------S-------F-------S-L-------PQIRIYLAELALALKTLH-G-L-GI---------VYRDLKPENIL---L--------D--------------------------A------------------E-G-HIKLADF---GL---AK-----------E-----------I------------N---S-------E---------------------------------S-D--A-------------------T----------------S-ICG-T----C-------------------EY--IAPEM--L---------R-------S-------------QP--Q-TFAVDWWSF---GVIAFQLLC----------N--R---L-----P-F------A----S-A-------N---------------PQ---R----LF----Q-----------LIM------N---------------------N-------------------------------------------Q---------------------P---R-I-P------N----N----L-----D-----S--S---AQ---SFLQQ--------LLNK-EPAKRLG

>sp|I1FQT6|loc100637084|agc:akt|Amphimedon sp|I1FQT6|loc100637084|agc:akt|Amphimedon
FKLLKTL-GKGAFGK--------------------------------------------------------------------V-L---LAA-H-----------KP-------------------T------R-----H--L--YALKV----VP-K---A----K-CTsr--------------K--Q-I--R-------------Q-------V-LS-EMDI-LKI------V------------------K--------H---PFCVVLQFSF-----------Q-------N----------S----E----F----LF--------YVFE-FA-------A-GG----MLFY---H---L-K---E--E---G------------------------------------------------------------------------------R-------F-------T-E-------ARARFYIGEIVLALEYLH-G-L-GI---------IFRDLKPENCL---L--------S--------------------------A------------------A-G-HIVLTDF---GS---AK-----------K-----------L------------L-----------E---------------------------------G-E--K-------------------T----------S-----T-LAG-T----P-------------------HY--MAPEV--L---------K-------G-------------EP--Y-TTSADWWSC---GVLLFEMIT----------G--K---T-----P-F------E----S-S-------D---------------RM---E----LY----R-----------AIL------G---------------------G-------------------------------------------H---------------------F---K-M-P------M----F----V-----S-----I--R---AR---SILYE--------LIQT-NPDIRLG

>sp|A2DS63||agc:akt|Trichomonas sp|A2DS63||agc:akt|Trichomonas
FTILGVL-GRGTYGK--------------------------------------------------------------------V-Q---LVK-E-----------KE-------------------T------G-----K--L--FALKT----MS-K---R----L-LAes--------------D--Q-V--E-------------Q-------T-IT-ERNV-LLT------T------------------K--------H---PFLVCAHYTF-----------Q-------T----------D----A----K----IF--------MVLD-YV-------P-GG----ELFG---R---L-K---E--E---S------------------------------------------------------------------------------L-------F-------A-E-------SRVRLYAAEICLGLGYLH-K-L-GF---------IYRDLKPENIL---V--------D--------------------------Q------------------D-G-HLKITDF---GL---AK------------------------------------N---T-------D---------------------------------M-G--T-------------------T----------S-----T-FCG-T----P-------------------EY--IAPEM--L---------Q-------R-------------LP--Y-TKAVDWWSY---GIIIYEMLT----------G--L---P-----P-F------Y----D-E-------N---------------TN---Q----MY----R-----------SIL------R---------------------D-------------------------------------------D---------------------V---K-Y-P------S----H----V-----S-----H--D---AR---SLINQ--------LLNR-NPEARLG

>sp|A2E987||agc:akt|Trichomonas  {|0(1)|}sp|A2E987||agc:akt|Trichomonas
FRIISVI-GRGYYGK--------------------------------------------------------------------V-M---LVQ-K-----------KD-------------------S------G-----E--L--FAIKY----IR-K---S----R-LNdd--------------N--G----S-------------S-------V-IA-ERNI-LMK------V------------------R--------H---PFIVNLCFAF-----------Q-------T----------E----T----K----VY--------LGLE-YA-------A-GG----ELFY---H---M-D---Q--V---G------------------------------------------------------------------------------T-------I-------P-I-------DDARLYIAEIGLALQHLH-S-I-GI---------VYRDLKPENIL---F--------D--------------------------E------------------K-G-HIKLTDF---GL---SK-----------S-----------L------------D---T-----------------------------------------S-E--S-------------------T----------T-----T-FCG-T----C-------------------EY--LAPEI--V---------T-------Q-------------QP--Y-SYKVDEWAL---GVLAFEMIF----------G--Q---T-----P-F------A----D-E-------N---------------KV---Y----LF----D-----------KIV------S---------------------E-------------------------------------------D---------------------P---E-F-P------F----L----C-----D-----F--K---VT---NFILR--------LLTK-DPEKRP-

>sp|A2EX40||agc:akt|Trichomonas sp|A2EX40||agc:akt|Trichomonas
FQIISVI-GRGYYGK--------------------------------------------------------------------V-M---LVR-R-----------ID-------------------T------D-----Q--L--YAIKS----IR-K---S----R-LAem--------------D--S----C-------------S-------V-LT-EKNI-MMK------I------------------H--------H---PFIVNLCFAF-----------Q-------T----------D----T----K----VY--------LGLE-YA-------P-GG----ELFY---Y---M-E---S--N---G------------------------------------------------------------------------------T-------I-------P-V-------DDARLYVAEIGLALAHLH-K-Y-GI---------IYRDLKPENIL---F--------D--------------------------A------------------D-G-HIKLTDF---GL---SK-----------E-----------L------------G---V-------D---------------------------------G----T-------------------A----------K-----T-FCG-T----P-------------------DY--LAPEV--I---------P-------Q-------------EK--Y-TTKIDEWAL---GVLTYEMIL----------G--R---T-----P-F------C----N-D-------N---------------KN---E----MF----Q-----------EIV------T---------------------L-------------------------------------------D---------------------P---Y-F-P------E----G----M-----D-----P--R---II---NFIMR--------LLTK-DPKERPT

>sp|A2G288||agc:akt|Trichomonas sp|A2G288||agc:akt|Trichomonas
FQIISVL-GRGYYGK--------------------------------------------------------------------V-M---LCR-R-----------YD-------------------N------D-----Q--L--YAIKS----IR-K---S----V-INdv--------------D--G----C-------------S-------V-LT-EKNI-MMK------I------------------H--------H---PFVVNLCFAF-----------Q-------S----------D----R----K----VY--------LGLE-YA-------S-GG----ELFY---Y---M-E---K--V---G------------------------------------------------------------------------------V-------V-------P-I-------DDARLYIAEIGLALSHLH-K-Y-GI---------IYRDLKPENVL---F--------D--------------------------A------------------D-G-HIKLTDF---GL---SK-----------E-----------L------------N-----------G---------------------------------T-T--G-------------------A----------T-----T-FCG-T----P-------------------DY--LAPEV--V---------L-------Q-------------QE--Y-GTKIDEWAL---GILTYEMIF----------G--R---T-----P-F------Y----N-E-------N---------------KS---I----LL----Q-----------DIV------E---------------------S-------------------------------------------E---------------------P---F-Y-P------E----D----A-----D-----E--R---IV---DFMKR--------LLEK-DPKKRAT

>sp|A2EEZ5||agc:akt|Trichomonas sp|A2EEZ5||agc:akt|Trichomonas
FRIISVL-GRGYYGK--------------------------------------------------------------------V-M---LCE-E-----------NT-------------------T------K-----E--L--YAIKT----IH-K---K----M-LVns--------------D--K-V--Q-------------N-------A-LT-ERNV-LVR------V------------------H--------H---PFIVSLKTTF-----------Q-------T----------P----T----K----LY--------FAME-YA-------P-GG----ELFF---H---L-E---R--K---G------------------------------------------------------------------------------A-------F-------H-I-------HDVRIYVAELALAIEYLH-D-N-NI---------IYRDIKPENIL---L--------D--------------------------S------------------E-G-HVKITDF---GL---SK-----------E-----------M------------------------E---------------------------------E-D--T-------------------T----------S-----T-LCG-S----P-------------------NY--MAPEI--I---------T-------H-------------TR--Y-GPAVDWWSL---GILMYEMLF----------G--V---Q-----P-F------V----N-E-------N---------------KS---V----LL----M-----------MIA------T---------------------C-------------------------------------------R---------------------V---S-F-P------R----N----A-----N-----P--D---AQ---SLILG--------LLQK-NPSERFG

>sp|A2FZ96||agc:akt|Trichomonas sp|A2FZ96||agc:akt|Trichomonas
FNIIATI-GRGFFGK--------------------------------------------------------------------V-L---LVS-L-----------PS-------------------T------N-----E--L--FAVKI----VK-K---K----Y-LAdn--------------G--K-T--Q-------------T-------I-LA-ERNI-LFK------A------------------N--------N---DFIVKMKFAF-----------Q-------N----------P----T----K----FY--------LGME-YV-------P-GG----DLFH---I---L-D---Q--Y---T------------------------------------------------------------------------------T-------L-------K-L-------EAARLYIAEIAIALDYLH-S-I-GV---------VYRDLKPENVL---I--------D--------------------------K------------------E-G-HVKLCDF---GL---SK-----------E-----------L------------N---F-------N---------------------------------A-E--T-------------------T----------------T-FCG-T----T-------------------EY--IAPEI--I---------Q-------Q-------------KP--Y-SYPVDWWAL---GILTYEILF----------G--D---T-----P-F------V----N-P-------N---------------QR---I----TM----T-----------SII------S---------------------S-------------------------------------------P---------------------P---R-I-P------K---------C-----P-----D--F---VS---DFILR--------LLVK-DPAKRAT

>sp|A2FYJ4||agc:akt|Trichomonas sp|A2FYJ4||agc:akt|Trichomonas
FNIISVL-GKGKYGK--------------------------------------------------------------------V-M---LCE-K-----------KG-------------------T------G-----E--K--VAIKS----VK-K---K----Q-IQks--------------Q--N-F--K-------------A-------I-LS-ERNN-LMR------T------------------N--------F---PFIVRIKFAF-----------Q-------T----------S----T----K----FY--------IGME-YI-------P-GG----EL-Y---H---I-L---Y--N---H------------------------------------------------------------------------------D-------I-------N-F-------SDCKLYLAEIALSLQYLH-S-R-GI---------VYRDLKLENIM---I--------A--------------------------A------------------D-G-HIKLVDF---GL---SK-----------D-----------L------------S---I-------S---------------------------------N-E----------------------T----------S-----T-FCG-T----I-------------------HY--VAPEL--I---------L-------Q-------------RP--Y-SYQIDWWAF---GIIACEILF----------G--E---C-----P-F------Y----D-A-------N---------------MT---V----EM----E-----------KIL------K---------------------E-------------------------------------------P---------------------P---N-F-P------E----D----G-----D-----D--V---TK---DFISK--------FLIK-RPSKRAK

>sp|A2GBV0||agc:akt|Trichomonas sp|A2GBV0||agc:akt|Trichomonas
FEIISSL-GRGHFGK--------------------------------------------------------------------V-N---LCR-R-----------IN-------------------S------Q-----L--F--YAIKS----IH-K---S----Q-LMeq--------------N--K-I--N-------------T-------V-IV-ERDV-LLV------T------------------R--------C---PFIVHFCFSF-----------Q-------T----------T----S----K----FY--------LGLE-YV-------P-GG----DLHQ---R---I-L---S--A---G------------------------------------------------------------------------------T-------I-------P-L-------HDLRIYLAEIVLGLEDLH-K-R-SI---------VYRDLKPENIL---I--------T--------------------------S------------------E-G-HLKLTDF---GL---AK-----------F------------------------------------S---------------------------------Q-N--P-------------------L----------R-----S-LCG-T----M-------------------EY--VAPEM--V---------R-------N-------------EP--Y-GSSVDIWSL---GIITYEMAI----------G--R---T-----P-F------K----R-A-------N---------------QF---K----TF----K-----------AIL------E---------------------E-------------------------------------------E---------------------P---S-I-N------S----N----I-----D-----S--K---LL---DLIQK--------LLVK-DPKKRLT

>sp|A2DRK1||agc:akt|Trichomonas sp|A2DRK1||agc:akt|Trichomonas
FTIIKTI-GRGFSGE--------------------------------------------------------------------V-L---LAM-K-----------KS-------------------D------D-----Q--L--YAIKV----LH-K---S------------------------A--N-C--E-------------R-------A-IT-ERNV-LIR------A------------------K--------S---PFIVKLYYAF-----------Q-------S----------T----S----K----FY--------LVLD-YI-------S-TG----DLAT---L---I-H---K--Sl--Q------------------------------------------------------------------------------N-------I-------P-V-------ELSQIIIGEIALALEHLH-S-L-GI---------VYRDLKPENVL---I--------T--------------------------S------------------Q-G-HIKLTDF---GI---SR-----------D-----------L----------------G-------D---------------------------------G-E--L-------------------T----------K-----T-LCG-S----Y-------------------SY--VAPEM--I---------M-------G-------------KC--Y-DTTIDWWSL---GVIAYQLFY----------N--K---L-----P-F------K----G-E-------N---------------EK---L----LF----D-----------SII------N---------------------D-------------------------------------------E---------------------P---K-L-P-----------F----I-----Q-----Q--G---LQ---EFVSA--------LLTK-DPKKRLT

>sp|G3X7B5|akt1|agc:akt|Bos sp|G3X7B5|akt1|agc:akt|Bos
FEYLKLL-GKGTFGK--------------------------------------------------------------------V-I---LVK-E-----------KA-------------------T------G-----R--Y--YAMKI----LK-K---E----V-IVak--------------D--E-V--A-------------H-------T-LT-ENRV-LQN------S------------------R--------H---PFLTALKYSF-----------Q-------T----------H----D----R----LC--------FVME-YA-------N-GG----ELFF---H---L-S---R--E---R------------------------------------------------------------------------------V-------F-------P-E-------DRARFYGAEIVSALDYLH-SeK-NV---------VYRDLKVGGAG---K--------E--------------------------A------------------G-G-GAGV------------------------------------G------------G---G-------E---------------------------------R-G--S-------------------S----------C-----P-LCS-L----S-------------------PA--LHPQV--L---------E-------D-------------ND--Y-GRAVDWWGL---GVVMYEMMC----------G--R---L-----P-F------Y----N-Q-------D---------------HE---K----LF----E-----------LIL------M---------------------E-------------------------------------------E---------------------I---R-F-P------R----T----L-----S-----P--E---AK---SLLSG--------LLKK-DPKQRLG

>sp|A2DQE8||agc:akt|Trichomonas  {|2(2)|}sp|A2DQE8||agc:akt|Trichomonas
--FICKI-GSGYSSE--------------------------------------------------------------------V-Y---LAQ-N-----------TQ-------------------T------N-----E--L--VVLKT----AN-K---N--------ns--------------S--S-M--K-------------A-------L-YV-ENKI-LNE------F------------------K--------H---PMIISKKGVV-----------E-------N----------S----K----R----YS--------LCLE-YI-------S-GG----DLYF---W---M-N---R--V---I------------------------------------------------------------------------------N-------R-------S-N-------EDILIIMSELVIALEFLH-S-N-GI---------IYRDLKPENIL---I--------N--------------------------S------------------S-G-HIKLSDF---GL---S-----------------------------------------T-------I---------------------------------S-E--T-------------------S----------T-----E-ICG-T----S-------------------SY--MAPEM--I---------K-------H-------------QL--Y-SNKVDIWAF---GILLFEINF----------G--Y---N-----P-F------S----R-D-------I---------------KE---K----TM----K-----------AIV------E---------------------E-------------------------------------------E---------------------L---K-I-P------Q----N----F-----N-----K--D---LS---ELLRN--------VLKK-DPKER--

>sp|F7HW94|akt1|agc:akt|Callithrix  {|0(56)|}sp|F7HW94|akt1|agc:akt|Callithrix
FEYLKLL-GKGTFGK--------------------------------------------------------------------V-I---LVK-E-----------KA-------------------T------G-----R--Y--YAMKI----LK-K---E----V-IVak--------------D--E-V--A-------------H-------T-LT-ENRV-LQN------S------------------R--------H---PFLTALKYSF-----------Q-------T----------H----D----R----LC--------FVME-YA-------N-GG----ELFF---H---L-S---R--E---R------------------------------------------------------------------------------V-------F-------S-E-------DRARFYGAEIVSALDYLH-SeK-NV---------VYRDLKLENLM---L--------D--------------------------K------------------D-G-HIKITDF---GL---CK-----------E-----------G------------I---K-------D---------------------------------G-G--T-------------------M----------K-----T-FCG-T----P-------------------EY--LAPEV--C---------T-------H-------------LP-----------------------------------------------------------------------------------------------------------------------------------------------------------------------------------------------------------------------------------------------------------------------------------------------

>sp|A2FS72||agc:akt|Trichomonas sp|A2FS72||agc:akt|Trichomonas
YAIIRYV-YHGLHSS--------------------------------------------------------------------I-L---EVR-D-----------TL-------------------T------N-----R--T--YIAKR----YS-T---E----G-LG----------------N--Q-T--D-------------E-------L-DR-YRRE-LMG------K------------------K--------I---PYVCPLVDVV-----------Q-------D----------E----N----C----IM--------FISE-PR-------P--S----SLDQ---V---L-----K--A---K------------------------------------------------------------------------------P-------T-------T-P-------VLADSIFTEILEGLRSLH-Q-L-GF---------IYGDFHISNVL---I--------D--------------------------Y------------------Q-G-HVSLSIP---GF---VL-----------K-----------P------------N---P-------N---------------------------------Q-E--R------------------------------------------Y----L-------------------SY--LSPQI--L---------N-------D-------------EK--P-SSRSDMWAA---CIMLFYIYT----------G--Y---V-----P-Y------V----S-S-------T---------------IP---S----L-----K-----------EEQ------K---------------------Q-------------------------------------------P---------------------I---K-Y-P------S----L----I-----P-----S--E---TQ---KRLKS--------WLDP-DSREELK

>sp|F6W6W1|akt2|agc:akt|Ornithorhynchus sp|F6W6W1|akt2|agc:akt|Ornithorhynchus
FDYLKLL-GKGTFGK--------------------------------------------------------------------V-I---LVR-E-----------KA-------------------T------G-----R--Y--YAMKI----LR-K---E----V-IIak--------------T--I-R--A-------------P-------A-PR-EEDN-IPN------I------------------F--------Y---AQLGRLKCRH-----------R-------Q----------P----R----R----VF--------LVFP--------------------------------------E---R------------------------------------------------------------------------------V-------G-------Q-E-------VHPRLFGGEYVQYKVMDY-E-I-IS---------FYHAPKLENLM---L--------D--------------------------K------------------D-G-HIKITDF---GL---CK-----------E-----------G------------I---T-------D---------------------------------G-A--T-------------------M----------K-----T-FCG-T----P-------------------EY--LAPEV--L---------E-------D-------------ND--Y-GRAVDWWGL---GVVMYEMTC----------G--R---L-----P-F------Y----N-Q-------D---------------HE---R----LF----E-----------LIL------M---------------------E-------------------------------------------E---------------------I---R-F-P------R----T----L-----S-----P--E---AK---ALLAG--------LLKK-DPKQR--

>sp|A2ETU6||agc:akt|Trichomonas sp|A2ETU6||agc:akt|Trichomonas
FRKITKL-GSSPYGD--------------------------------------------------------------------I-T---LCE-Y-----------ND-------------------T------L-----N--V----IIE----IG-K---K----K-LVef--------------S--H-V--E-------------S-------Y-IP-ERNI-FSL------P------------------Q--------N---QFLLNLLYTF-----------Q-------D----------A----N----N----YY--------LSLE-Y--------P-PS----ELLP---F---L-S---G--L---P------------------------------------------------------------------------------M-------I-------P-E-------DVLRFYASELVVTLDFLH-N-H-FI---------VYRGLTSSNIF---L--------A--------------------------K------------------D-G-HVKLGGY---GT---DI-----------S-----------S------------H---R-------E--------------------------------------------------------------------------------------L-------------------EY--LAPEI--I---------Q-------G-------------QP--Y-GKAVDWWSL---GIILYEILY----------E--E---T-----P-F------F----A-D-------S---------------PE---K----IK----K-----------NIL------E---------------------N-------------------------------------------S---------------------I---K-F-V------R----F----R-----G-----S--P---IS---ELILQ--------LLEK-DPKKRIT

>sp|A2DRQ7||agc:akt|Trichomonas  {|1(0)|}sp|A2DRQ7||agc:akt|Trichomonas
-QVVHPI-DNNNLHI--------------------------------------------------------------------I-Q---TIS-R-----------KD-------------------N------Pi----E--L--YIMKA----YN-K----------VPsd--------------P--R-F--Q-------------E-------Q-VQ-IRTS-FLK------T------------------R--------L---SYFNPIKYIL-----------Q-------T----------D----N----D----VK--------LFYE-YL-------P-YG----SLSK---K---I-E---N--E---G------------------------------------------------------------------------------N-------L-------S-E-------DSARMYIAQVLTCLDNLH-K-N-RI---------IYKDLKMSNVL---I--------N--------------------------K------------------E-G-LIIVTDP---GL---HL-----------Q-----------P------------E---I----------------------------------------------------------------------------------------------S-------------------EY--VAPEV--I---------K-------S-------------LP--I-TESADWYSA---GIILYEMIC----------G--L---P-----P-Y------W----E-K-------N---------------QD---A----LT----K-----------VIL------N---------------------G-------------------------------------------T---------------------L---R-F-P------H----H----V-----S-----R--K---AK---NICAR--------LLEK-SPDKRLG

>sp|G1NXG4|akt2|agc:akt|Myotis  {|4(0)|}sp|G1NXG4|akt2|agc:akt|Myotis
----NVL-GPKTFPE--------------------------------------------------------------------V-V---QAC-Q-------------------------------------------------------------------Q----L-LVta--------------D--E-V--A-------------H-------T-VT-ESRV-LQN------T------------------R--------H---PFLTALKYAF-----------Q-------T----------H----D----R----LC--------FVME-YA-------N-GG----ELFF---H---L-S---R--E---R------------------------------------------------------------------------------V-------F-------T-E-------ERARFYGAEIVSALEYLH-S-R-DV---------VYRDIKLENLM---L--------D--------------------------K------------------D-G-HIKITDF---GL---CK-----------E-----------G------------I---S-------D---------------------------------G-A--T-------------------M----------K-----T-FCG-T----P-------------------EY--LAPEV--L---------E-------D-------------ND--Y-GRAVDWWGL---GVVMYEMMC----------G--R---L-----P-F------Y----N-Q-------D---------------HE---R----LF----E-----------LIL------M---------------------E-------------------------------------------E---------------------I---R-F-P------R----T----L-----S-----P--E---AK---SLLAG--------LLKK-DPKQRLG

>sp|M3ZB09|akt3|agc:akt|Nomascus sp|M3ZB09|akt3|agc:akt|Nomascus
FDYLKLL-GKGTFGK--------------------------------------------------------------------V-I---LVR-E-----------KA-------------------S------G-----K--Y--YAMKI----LK-K---E----V-IIak--------------D--E-V--A-------------H-------T-LT-ESRV-LKN------T------------------R--------H---PFLT------------------------------------------------------------------------------------LFF---H---L-S---R--E---R------------------------------------------------------------------------------V-------F-------S-E-------DRTRFYGAEIVSALDYLH-S-G-KI---------VYRDLKLENLM---L--------D--------------------------K------------------D-G-HIKITDF---GL---CK-----------E-----------G------------I---T-------D---------------------------------A-A--T-------------------M----------K-----T-FCG-T----P-------------------EY--LAPEV--L---------E-------D-------------ND--Y-GRAVDWWGL---GVVMYEMMC----------G--R---L-----P-F------Y----N-Q-------D---------------HE---K----LF----E-----------LIL------M---------------------E-------------------------------------------D---------------------I---K-F-P------R----T----L-----S-----S--D---AK---SLLSG--------LLIK-DPNKRLG

>sp|F6W6V1|akt2|agc:akt|Ornithorhynchus sp|F6W6V1|akt2|agc:akt|Ornithorhynchus
FDYLKLL-GKGTFGK--------------------------------------------------------------------V-I---LVR-E-----------KA-------------------T------G-----R--Y--YAMKI----LR-K---E----V-IIak--------------P--G-P--R-------------G-------W-PA-E--------------------------------------------------------------------------------------------------------------------A-------A-GQ----RLRP---Hcq-L-Q---R--S---R------------------------------------------------------------------------------R-------G-------R-D-------PHDSRWPWE--LWGSCSA-Q-R-VS---------FYHAPKLENLM---L--------D--------------------------K------------------D-G-HIKITDF---GL---CK-----------E-----------G------------I---T-------D---------------------------------G-A--T-------------------M----------K-----T-FCG-T----P-------------------EY--LAPEV--L---------E-------D-------------ND--Y-GRAVDWWGL---GVVMYEMTC----------G--R---L-----P-F------Y----N-Q-------D---------------HE---R----LF----E-----------LIL------M---------------------E-------------------------------------------E---------------------I---R-F-P------R----T----L-----S-----P--E---AK---ALLAG--------LLKK-DPKQR--

>sp|D3Z783|akt1|agc:akt|Mus sp|D3Z783|akt1|agc:akt|Mus
FEYLKLL-GKGTFGK--------------------------------------------------------------------V-I---LVK-E-----------KA-------------------T------G-----R--Y--YAMKI----LK-K---E----V-IVak--------------D--E-V--A-------------H-------T-LT-ENRV-LQN------S------------------R--------H---PFLTALKYSF-----------Q-------T----------H----D----R----LC--------FVME-YA-------N-GG----ELFF---H---L-S---R--E---R------------------------------------------------------------------------------V-------F-------S-E-------DRARFYGAEIVSALDYLH-SeK-NV---------VYRDLK-------------------------------------------------------------------------------------------------------------------------------------------------------------------------------------------------------------------------------------------------------V--L---------E-------D-------------ND--Y-GRAVDWWGL---GVVMYEMMC----------G--R---L-----P-F------Y----N-Q-------D---------------HE---K----LF----E-----------LIL------M---------------------E-------------------------------------------E---------------------I---R-F-P------R----T----L-----G-----P--E---AK---SLLSG--------LLKK-DPTQRLG

>sp|F7HW88|akt2|agc:akt|Callithrix sp|F7HW88|akt2|agc:akt|Callithrix
FDYLKLL-GKGTFGK--------------------------------------------------------------------V-I---LVR-E-----------KA-------------------T------G-----R--Y--YAMKI----LR-K---E----V-IIak--------------D--E-V--A-------------H-------T-VT-ESRV-LQN------T------------------R--------H---PFLTALKYAF-----------Q-------T----------H----D----R----LC--------FVME-YA-------N-GG----ELFF---H---L-S---R--E---R------------------------------------------------------------------------------V-------F-------T-E-------ERARFYGAEIVSALEYLH-S-R-DV---------VYRDIK-------------------------------------------------------------------------------------------------------------------------------------------------------------------------------------------------------------------------------------------------------V--L---------E-------D-------------ND--Y-GRAVDWWGL---GVVMYEMMC----------G--R---L-----P-F------Y----N-Q-------D---------------HE---R----LF----E-----------LIL------M---------------------E-------------------------------------------E---------------------I---R-F-P------R----T----L-----S-----P--E---AK---SLLAG--------LLKK-DPKQRLG

>sp|A2FWI6||agc:akt|Trichomonas  {|0(46)|}sp|A2FWI6||agc:akt|Trichomonas
FKILSVI-GRGFYGK--------------------------------------------------------------------V-M---LVS-K-----------IS-------------------N------N-----E--I--FAIKS----IH-K---S----R-LIqs--------------D--K-V--H-------------T-------V-IA-ERNI-LSK------A------------------A--------H---PFIISLKFAF-----------Q-------T----------P----S----K----FY--------LGLE-YA-------P-GG----ELFF---H---M-Q---K--R---G------------------------------------------------------------------------------A-------F-------P-L-------EDLKIYLAEIALALNHLH-S-I-GV---------VYRDLKPENVL---L--------S--------------------------A------------------Q-T-Y-KLTDF---GL---AK-------------------------------------------------------------------------------------------------------------------------------------------------------------------------------------------------------------------------------------------------------------------------------------------------------------------------------------------------------------------------------------------------------------------------------------------------------------------------------------------------------

>sp|D3AYA6|pkba|agc:akt|Polysphondylium  {|8(1)|}sp|D3AYA6|pkba|agc:akt|Polysphondylium
---------------------------------------------------------------------------------------------------------------------------------------------------------------------------------------------------------------------------------------------------------------------------------KGSFg----------K-------T----------E----D----K----LY--------FILD-YV-------N-GG----ELFY---H---L-Q---R--E---K------------------------------------------------------------------------------K-------F-------S-E-------DRVRYYGAEIVLALEHLH-L-S-GV---------IYRDLKPENLL---L--------T--------------------------N------------------E-G-HICMTDF---GL---CK-----------E-----------G-L----------N---S-------P---------------------------------N-D--K-------------------T----------V-----T-FCG-T----P-------------------EY--LAPEV--L---------Q-------G-------------NG--Y-GKQVDWWSF---GSLLFEMLT----------G--L---P-----P-F------Y----S-Q-------D---------------VQ---E----MY----R-----------KIM------G---------------------E-------------------------------------------R---------------------L---T-F-P------A----H----I-----S-----P--D---AR---SLLEL--------LLER-DPDKRL-

>sp|Q8TFJ3|pkac|agc:pka|Mucor sp|Q8TFJ3|pkac|agc:pka|Mucor
FRIVRMI-GQGSVGK--------------------------------------------------------------------V-Y---EVI-K-----------RD-------------------S------G-----R--T--YAMKV----LS-K---R----L-LLae--------------N--E-V--D-------------T-------A-FN-ERNV-LQS------L------------------S--------S---PFIANLKYSF-----------Q-------T----------T----N----H----LF--------LVMD-YF-------P-GG----ELFD---F---L-E---R--E---R------------------------------------------------------------------------------C-------L-------S-E-------KRCQFFAAEIVCAFDNIH-A-R-NI---------VYRNLKPESIL---L--------D--------------------------A------------------H-G-HIALTDF---GL---CK-----------Q-----------L------------K---N-------K---------------------------------M-D--L-------------------I----------Q-----G-VVI-T----Q-------------------EY--LAPEM--V---------M-------Q-------------KP--Y-GMAADWWSL---GVLMFELLT----------G--S---P-----P-F------H----S-V-------E---------------QG---E----LF----R-----------QIL------E---------------------A-------------------------------------------P---------------------I---K-F-P------Agg--C----I-----T-----E--E---AK---DFICQ--------LLER-DPAKRLG

>sp|V6TUN0||agc:pka|Giardia sp|V6TUN0||agc:pka|Giardia
FTFMKVL-GKGSFGT--------------------------------------------------------------------V-C---LAK-H-----------KG-------------------N------N-----K--I--YALKV----LT-K---Q----H-VIes--------------R--E-V--D-------------H-------A-IS-ERAI-LAS------L------------------N--------H---PFLMRLYGAF-----------Q-------T----------P----T----R----LI--------MVLE-YV-------P-GG----ELFF---H---L-K---K--K---V------------------------------------------------------------------------------T-------F-------D-E-------SYVKLVAAQLVLAIEYLH-D-M-NI---------VIRDLKPENIL---L--------Q--------------------------A------------------N-G-YIKVTDF---GL---SK-----------Q-----------N------------L---S-------M---------------------------------T-L--G-------------------A----------K-----T-MAG-T----S-------------------EY--FSPEQ--V---------Q-------N-------------CG--H-GKGVDMWAL---GIIIYELLT----------G--S---P-----P-F------Y----S-D-------D---------------KR---A----MF----R-----------KII------G---------------------E-------------------------------------------Q---------------------P---K-M-P------S----Y----F-----K-----E--D---LK---DLLKG--------LLEK-KPRSRLG

>sp|G9N212|ypk3|agc:rsk|Hypocrea sp|G9N212|ypk3|agc:rsk|Hypocrea
FDLLTLV-GRGSFGK--------------------------------------------------------------------V-M---QVR-K-----------KD-------------------T------G-----R--I--YAIKT----IR-K---A----R-IItr--------------S--E-V--T-------------H-------T-LA-ERSV-LAQ------I------------------N--------N---PFIVPLKFSF-----------Q-------S----------P----E----K----LY--------FVLA-FV-------N-GG----ELFF---H---L-S---K--E---G------------------------------------------------------------------------------R-------F-------D-I-------NRSRFYTAELLCALECLH-G-F-NV---------IYRDLKPENIL---L--------D--------------------------Y------------------Q-G-HIALCDF---GL---CK-----------L-----------E------------M---K-------D---------------------------------E-D--S-------------------T----------N-----T-FVG-T----P-------------------EY--LAPEL--L---------K-------G-------------EG--Y-GKTVDWWTL---GVLLYEMLT----------G--L---P-----P-F------Y----D-E-------N---------------TN---E----MY----R-----------KIL------T---------------------A-------------------------------------------P---------------------L---N-F-P------G----Ydv--V-----P-----P--A---AR---DLLTK--------LLDR-NPSKRLG

>sp|D8R2Q2||agc:rsk|Selaginella sp|D8R2Q2||agc:rsk|Selaginella
FKFLKVL-GKGAFGK--------------------------------------------------------------------V-Y---LVK-K-----------HT-------------------T------D-----E--I--LAMKV----LD-K---K----D-LVdg--------------K--A-L--E-------------H-------T-RT-ERHI-LEA------V------------------Q--------H---PFIVSLRYAF-----------Q-------T----------E----E----K----FY--------MVME-FL-------S-GG----ELFY---H---L-K---V--A---S------------------------------------------------------------------------------R-------F-------K-E-------DRSRFYASEITLAIGHLH-G-L-GI---------VYRDLKAENVL---L--------D--------------------------A------------------E-G-HVKLTDF---GL---AK-----------K-----------A------------I---L-------D---------------------------------N-K--S-------------------A----------S-----T-FCG-T----P-------------------EY--IAPEI--L---------C-------N-------------SG--H-GRAADWWSL---GTLLYEMLC----------G--L---P-----P-F------Y----H-K-------N---------------VN---I----MY----D-----------RIL------N---------------------A-------------------------------------------K---------------------L---T-F-P------A----F----L-----T-----P--V---AR---DLLSK--------LLVR-NPEKRLG

>sp|I7MJB0||agc:rsk|Tetrahymena sp|I7MJB0||agc:rsk|Tetrahymena
FRIVNQI-GRGSFGE--------------------------------------------------------------------V-Y---LVE-K-----------KG-------------------S------D-----Q--Y--YAMKM----LH-K---S----K-VLgq--------------N--L-T--K-------------Y-------A-MT-ERNV-LSI------M------------------S--------H---PFIVKLMYAF-----------Q-------T----------S----K----D----LF--------LIME-YM-------P-GG----DLSH---A---L-Q---R--D---K------------------------------------------------------------------------------R-------F-------S-E-------QRARIYLSEIMLAIKHLH-K-H-DI---------IYRDLKPENIV---I--------D--------------------------G------------------E-G-HAMLTDF---GL---SK-----------D-----------G------------V---Y-------D---------------------------------H-Y--S-------------------T----------H-----S-FCG-S----L-------------------AY--LAPEM--L---------K-------R-------------CG--H-GKAVDYYHL---GVLLYEMLT----------G--S---P-----P-F------F----S-D-------S---------------KD---E----IC----H-----------NIE------F---------------------Q-------------------------------------------E---------------------I---R-F-P------S----Y----V-----S-----D--N---AR---NLISR--------LLVK-NPQKRLG

>sp|I7M160||agc:rsk|Tetrahymena sp|I7M160||agc:rsk|Tetrahymena
FRFISKL-GQGSFGE--------------------------------------------------------------------V-Y---LVE-R-----------E---------------------------K-----K--L--FAMKI----QN-K---Q----Q-VVqk--------------N--L-Q--R-------------Y-------V-QT-EKKA-LSL------F------------------N--------H---PFIIKLHYAF-----------Q-------N----------D----W----Y----LF--------MVME-YA-------E-GG----DMGN---Y---L-N---K--R---N------------------------------------------------------------------------------K-------L-------P-E-------DEARIYTAQIVLALEELH-K-Q-DI---------IFRDLKPDNVV---L--------D--------------------------H------------------L-G-NAKLTDF---GL---SK-----------E-----------G------------I---K-------E---------------------------------N-T--F-------------------T----------K-----S-FCG-S----V-------------------AY--LAPEV--L---------A-------K-------------RP--H-SRTVDWYLL---GTFLYELLV----------G--I---P-----P-Y------Y----D-N-------N---------------KE---I----LY----D-----------NIR------R---------------------G-------------------------------------------P---------------------L---K-I-P------R----S----M-----S-----A--D---AK---DLIKQ--------LLNR-NPKERLG

>sp|Q8MYF1||agc:sgk|Dictyostelium sp|Q8MYF1||agc:sgk|Dictyostelium
FIIKHLV-GKGGFGK--------------------------------------------------------------------V-F---QVV-H-----------VD-------------------T------Q-----K--V--YALKV----IK-K---N----H-IIak--------------K--S-V--V-------------N-------T-LA-EKDI-LKK------I------------------S--------H---PFIVNLHYAF-----------Q-------N----------E----K----K----LY--------LVMD-FV-------N-GG----QLFY---H---L-Q---K--E---A------------------------------------------------------------------------------I-------F-------S-E-------DQVRFYMAELILALEHLH-D-S-NI---------VHRDLKPENIL---L--------D--------------------------S------------------Q-G-HCILTDF---GL---AK-----------L-----------E------------V---K-------T---------------------------------N-N--E-------------------T----------F-----S-FAG-T----L-------------------EY--MAPEM--I---------Q-------H-------------AT--C-GKAVDWWSI---GILMYDMMI----------G--K---P-----P-F------E----H-K-------N---------------RA---L----MQ----E-----------KII------S---------------------E-------------------------------------------K---------------------A---K-F-P------K----F----V-----S-----S--S---AR---SLING--------LLTK-DPTKRLG

>sp|D3BIR2|pkgb|agc:sgk|Polysphondylium sp|D3BIR2|pkgb|agc:sgk|Polysphondylium
FELLTVI-GKGSFGK--------------------------------------------------------------------V-M---QVK-K-----------KD-------------------D------N-----K--I--YAMKV----LR-K---D----A-IIar--------------K--Q-V--N-------------H-------T-KS-EKSI-LQC------I------------------S--------H---PFIVNLHFAF-----------Q-------T----------R----D----K----LY--------MILD-FV-------N-GG----ELFF---H---L-K---R--E---G------------------------------------------------------------------------------R-------F-------S-E-------ARVKLYAAEIVSALAHLH-Q-Q-EI---------VYRDLKPENIL---L--------D--------------------------S------------------D-G-HICITDF---GL---SK-----------K------------------------I---E-------T---------------------------------T-D--G-------------------T----------F-----T-FCG-T----P-------------------EY--LAPEV--L---------N-------G-------------HG--H-GCAVDWWSL---GTLLFEMLT----------G--L---P-----P-F------Y----S-Q-------N---------------VS---M----MY----Q-----------KIL------N---------------------G-------------------------------------------E---------------------L---K-I-P------S----Y----I-----S-----P--E---AK---SLLEG--------LLTR-EVDKRLG

>sp|A0A0A9Y1E0|pkgb|agc:sgk|Lygus sp|A0A0A9Y1E0|pkgb|agc:sgk|Lygus
FELLKVL-GRGSFGK--------------------------------------------------------------------V-I---QVR-H-----------KI-------------------T------G-----K--I--YAMKI----FK-K---K----A-VVah--------------N--Q-M--E-------------H-------I-RT-ERRI-LEM------L------------------Q--------H---PFLLTLRYSF-----------Q-------S----------K----E----K----LY--------LVLD-YF-------Q-GG----ELFF---H---L-K---N--V---R------------------------------------------------------------------------------R-------F-------P-E-------EVARIYVAEIALALGHLH-K-L-GY---------IYRDLKPENIL---L--------D--------------------------T------------------A-G-HICLADF---GL---SK-----------D-----------I------------S---------------------------------------------D-E--K-------------------A----------H-----T-FCG-T----P-------------------EY--LAPEI--I---------A-------G-------------KG--H-DKAVDWWSL---GILLYELTV----------G--I---P-----P-F------Y----D-P-------N---------------IN---T----MY----V-----------KIL------K---------------------G-------------------------------------------V---------------------L---H-F-P------P----F----F-----T-----E--E---CK---SIIVG--------LLNR-CPEKRLG

>sp|Q232Y5||agc:aktr|Tetrahymena sp|Q232Y5||agc:aktr|Tetrahymena
FDIIKVL-GRGTFGK--------------------------------------------------------------------V-M---MVQ-K-----------KD-------------------T------G-----V--Y--YALKS----IR-K---L----K-IQde--------------K--Q-A--E-------------H-------L-RM-ERYI-LES------I------------------N--------N---NFLVKLKYTF-----------Q-------T----------D----D----K----IF--------FIMD-FM-------K-GG----ELFQ---H---L-K---L--N---R------------------------------------------------------------------------------R-------F-------N-E-------QTAKFFAAEVLLALEYLH-S-R-KI---------IYRDLKPENIL---L--------D--------------------------E------------------H-G-HIRITDF---GM---AK-----------Q-----------F------------S---T-------I---------------------------------N-E--IpsllkvkvnscisdgatndL----------S-----S-ATS-S----P-------------------EY--ISPEI--I---------G-------R-------------KS--Y-TYSSDVWQF---GLFIYELIY----------G--Y---P-----P-F------F----H-Q-------Q---------------TQ---I----VF----Q-----------LID------E---------------------C-------------------------------------------R---------------------I---F-F-P------Q----Hik--I-----S-----N--E---CK---DIITK--------ILQR-DPEKRLT

>sp|I7LWJ6||agc:aktr|Tetrahymena sp|I7LWJ6||agc:aktr|Tetrahymena
FEIVKSL-GQGAYGN--------------------------------------------------------------------V-Y---QVQ-K-----------KT-------------------S------N-----K--Q--FAMKA----IK-K---S----K-LLqn--------------G--M-D--L-------------Q-------M-LM-EKNV-LLK------N------------------K--------H---PFLVTLKYSF-----------Q-------S----------D----K----K----LY--------LVMD-LC-------K-GG----ELLS---Y---I-S---Q--L---N------------------------------------------------------------------------------R-------Lgi-----S-Q-------EVAKFIGAEVLLGLEYLQ-R-KlKI---------MYRDLKPENIL---V--------C--------------------------E------------------D-G-HIKIADF---GL---AK-----------H-----------F------------Y---S-------E---------------------------------N-E--K-------------------C----------T-----T-VCG-T----L-------------------EY--LAPEI--I---------Q-------Slqpgf--------QG--Y-GIEVDIWAF---GIFLFEIIS----------G--Q---P-----P-F------T----H-P-------K---------------RNpe-I----IM----K-----------KVL------Q---------------------N-------------------------------------------K---------------------V---Q-F-P------S----Y----F-----K-----E--E---SK---DIILK--------CLQS-NPQDRPT

>sp|I7MGT0||agc:aktr|Tetrahymena  {|0(1)|}sp|I7MGT0||agc:aktr|Tetrahymena
FDRLQNL-GSGAYGD--------------------------------------------------------------------V-I---LVK-K-----------KT-------------------N------N-----K--Q--FAMKI----IK-K---S----K-IVsr--------------N--L-N--P-------------Q-------M-II-EKNV-LLE------N------------------K--------H---PFLVRLKYSF-----------Q-------T----------E----K----K----LY--------LVME-YC-------P-GG----ELYT---Y---L-V---N--N---K------------------------------------------------------------------------------K-------F-------S-I-------EVSRFIAAEVLLGLEYLH-K-SmKI---------IYRDLKPENIL---I--------S--------------------------E------------------D-G-HLKIADF---GL---AK-----------Q-----------F------------K---R-------E---------------------------------D-E--L-------------------T----------T-----T-LRG-T----P-------------------EY--IAPEV--I---------Laeqt---G-------------KG--Y-GLQCDIWAF---GIFLFEIIS----------G--N---P-----P-F------T----D-K-------N---------------RNwa-G----IK----Q-----------KIL------Q---------------------N-------------------------------------------K---------------------P---Q-F-T------A----D----F-----T-----E--E---SQ---DLICK--------CLKD-NPLERP-

>sp|Q23NJ5||agc:aktr|Tetrahymena sp|Q23NJ5||agc:aktr|Tetrahymena
FHFIKCV-GMGGFSR--------------------------------------------------------------------V-Y---LVQ-K-----------KD-------------------N------G-----K--M--YALKL----IE-K---K----F-ILtn--------------K--K-E--Q-------------I-------V-QN-ERNI-MTM------M------------------Qg-------H---PFLLQLDYAF-----------E-------S----------K----N----Y----IA--------FAME-YC-------A-GG----EMFY---H---L-R---K--I---K------------------------------------------------------------------------------K-------M-------T-E-------EQARFYFIEICLGIDYLH-D-R-HI---------IYRDIKPENIL---L--------D--------------------------I------------------D-G-HIRIGDF---GL---SK-----------P-----------D------------M---D-------D---------------------------------N-E--F-------------------A----------Y-----S-FCG-S----P-------------------EY--MAPEM--L---------L-------K-------------VG--H-AYPVDHYTL---GALLYELVT----------G--L---P-----P-F------Y----S-Q-------I---------------TE---E----IY----K-----------SIL------S---------------------E-------------------------------------------D---------------------L---T-F-P------D----Hvn--L-----S-----S--E---LK---NLLRG--------LLTK-HPLQRLG

>sp|Q24DD1||agc:aktr|Tetrahymena sp|Q24DD1||agc:aktr|Tetrahymena
FVIDRPL-GKGAFGQ--------------------------------------------------------------------V-Y---LVT-K-----------KD-------------------S------Q-----R--K--YAMKT----IK-K---I----D-MVkl--------------Q--L-I--E-------------A-------T-IL-EKTI-LLK------S------------------S--------H---PFIVQLKYCI-----------Q-------T----------E----K----K----IY--------LIME-YI-------Q-GG----ELFT---L---L-K---H--C---G------------------------------------------------------------------------------Q-------F-------T-E-------KVAKFIIAEIILGIQYLH-E-TlKI---------IYRDIKPENIL---L--------T--------------------------K------------------S-G-HIKISDF---GL---SK-----------E-----------F------------Q---N-------K---------------------------------D-E--K-------------------T----------Y-----T-FAG-T----P-------------------EY--LAPEI--V---------L-------N-------------KG--H-NKNVDLWGI---GVFLYELVA----------G--Y---P-----P-F------Q----D-K-------N---------------RNyd-K----IS----K-----------QII------M---------------------N-------------------------------------------R---------------------P---T-Y-P------E----N----F-----S-----P--N---LK---DLIKK--------LLNS-DPQMRLG

>sp|Q23PX4||agc:aktr|Tetrahymena sp|Q23PX4||agc:aktr|Tetrahymena
FHLIRCI-GLGGFSR--------------------------------------------------------------------V-Y---LVQ-K-----------KD-------------------T------G-----K--M--FALKL----ID-K---K----F-IIen--------------K--K-E--V-------------I-------V-QN-ERNI-MAS------I------------------A--------H---PFLLKLEYSF-----------E-------S----------K----S----Y----LG--------FCME-YC-------A-GG----ELFY---H---L-R---R--I---K------------------------------------------------------------------------------R-------M-------S-E-------EMARFYFVEICLGIDYLH-K-R-HI---------IYRDIKPENIL---L--------D--------------------------L------------------D-G-HVRIGDF---GL---SK-----------P-----------D------------M---D-------I---------------------------------N-E--H-------------------A----------Y-----S-FCG-S----P-------------------EY--MAPEM--L---------M-------K-------------VG--H-TYTVDFYCL---GALLYELVT----------G--L---P-----P-F------Y----S-H-------D---------------TD---A----IY----Q-----------RIL------S---------------------E-------------------------------------------D---------------------L---D-F-P------D----Hve--L-----S-----I--E---LK---NLLKG--------LLAK-HPQNRLG

>sp|I7MID1||agc:aktr|Tetrahymena sp|I7MID1||agc:aktr|Tetrahymena
FDVLKKI-GLGGFSE--------------------------------------------------------------------V-Y---LAR-R-----------KD-------------------N------G-----Q--F--VALKV----IK-K---K----T-LIkk--------------R--R-K--L-------------Y-------V-YN-EKNT-MIA------L------------------Kd-------N---PFIVQFFFAF-----------Q-------T----------R----E----K----LI--------FVLE-YC-------P-GG----ELFY---H---L-N---Q--E---R------------------------------------------------------------------------------R-------F-------K-E-------EQAGILFAQILEGIEFLH-S-K-NI---------IYRDLKPENIL---L--------D--------------------------M------------------N-G-YVKLADF---GL---SK-----------V-----------L------------K---S-------K---------------------------------D-Q--L-------------------N----------Y-----T-FCG-S----H-------------------EY--MAPEM--I---------Q-------K-------------KG--H-TFAVDYYSL---GVLLYELVA----------G--I---P-----P-F------S----S-D-------N---------------KT---D----LL----E-----------KAL------T---------------------K-------------------------------------------E---------------------V---K-F-P------P----Kq---F-----S-----S--Q---LQ---DFIKQ--------LMIK-DPTKRLG

>sp|Q24HP6||agc:aktr|Tetrahymena sp|Q24HP6||agc:aktr|Tetrahymena
FHLIKVL-GRGAFGK--------------------------------------------------------------------V-M---LCQ-K-----------KD-------------------T------Q-----D--L--FAIKS----IR-K---E----D-IIer--------------E--Q-I--E-------------H-------T-KT-ERKI-LEQ------V------------------N--------F---PFLVNLEYAF-----------Q-------T----------K----E----K----LF--------FAMK-FV-------R-GG----ELFF---H---L-K---K--D---K------------------------------------------------------------------------------K-------F-------K-E-------SRALFYASQILLALEYLH-N-Q-DI---------IYRDLKPENIL---L--------D--------------------------Q------------------D-G-YVKITDF---GL---AK-----------V-----------L----------------E-------K---------------------------------G-K--L-------------------T----------N-----S-LVG-T----P-------------------DY--LSPEI--I---------N-------Q-------------KG--H-NRTADYWAF---GILIYEMVI----------G--I---P-----P-F------F----N-N-------N---------------QN---V----MF----Q-----------LIS------E---------------------K-------------------------------------------D---------------------V---K-F-P------T----Stp--L-----S-----K--E---CM---DIILR--------LLKK-DPNERLG

>sp|Q240P0||agc:aktr|Tetrahymena sp|Q240P0||agc:aktr|Tetrahymena
FRLEKVL-GKGSFGK--------------------------------------------------------------------V-M---LVT-H-----------LV-------------------E------Q-----K--Q--YAMKV----LL-K---K----S-IKne--------------R--Q-K--R-------------H-------T-LT-ERQI-LEK------I------------------D--------H---PFIVKLHYAF-----------Q-------T----------N----E----K----LY--------LVLD-FM-------V-GG----ELFH---H---L-K---K--S---G------------------------------------------------------------------------------K-------F-------S-E-------EVTRFYASQIVIGLEHLH-Q-H-KI---------IYRDLKPENIL---L--------D--------------------------S------------------E-G-NLKLADF---GL---SK-----------I-----------G------------V---D-------Q---------------------------------N-A--P-------------------A----------H-----S-LCG-T----P-------------------EY--LAPEI--I---------T-------S-------------KG--H-DKTVDWWSF---GALVYEMLT----------G--S---P-----P-F------Y----S-N-------N---------------KK---Q----ML----H-----------NII------Y---------------------K-------------------------------------------P---------------------I---P-I-P------K----N----L-----S-----D--T---AK---SLLQQ--------LLVV-NPKNRLG

>sp|Q233E6||agc:aktr|Tetrahymena sp|Q233E6||agc:aktr|Tetrahymena
FVFYKIL-GQGAFGV--------------------------------------------------------------------V-F---LSI-D-----------KQ-------------------T------N-----E--E--VAVKM----IS-K---H----E-IEik--------------K--Q-R--D-------------H-------T-QT-EKLI-LEH------I------------------K--------H---PFLINVLGTF-----------Q-------D----------V----K----N----IY--------FVMK-VL-------K-GG----ELFQ---H---L-K---T--Q---R------------------------------------------------------------------------------F-------F-------A-E-------ERVKFYAAQMILALEHLH-S-F-NI---------IYRDLKLENIL---L--------D--------------------------E------------------E-G-YLCLTDF---GL---AK-----------I-----------L------------S---D-----------------------------------------T-D--T-------------------A----------L-----T-FCG-T----P-------------------EY--LSPET--I---------K-------G-------------FG--S-SKASDWWSL---GTLLYEMLF----------S--M---P-----P-F------Y----H-K-------Q---------------HK---Q----MF----Q-----------KIV------F---------------------E-------------------------------------------E---------------------L---Q-F-N------P----Nmq--V-----S-----S--Q---AK---DLIGR--------LLCK-DPRIRLG

>sp|Q24GE7||agc:aktr|Tetrahymena sp|Q24GE7||agc:aktr|Tetrahymena
YEYYRIL-GSGAFGK--------------------------------------------------------------------V-I---LVK-D-----------KK-------------------N------Q-----K--Y--YAMKI----IS-K---E----K-FQql--------------N--L-M--K-------------Y-------A-LS-EKNA-MSK------M------------------Q--------H---PFIVKLHYAF-----------Q-------T----------K----R----K----LF--------LIQQ-YC-------G-GG----SLGR---M---L-K---I--K---Q------------------------------------------------------------------------------R-------F-------D-E-------QTAKKYMCQIILAIEALH-D-N-LI---------IFRDLKPDNIV---L--------D--------------------------E------------------E-G-NAYLVDF---GL---AK-----------L-----------G------------V-----------Y---------------------------------D-E--I-------------------N----------K-----S-FLG-T----P-------------------AY--LPPEI--I---------V-------K-------------DG--H-NRMADWYAV---GIVLYELLM----------G--C---T-----P-F------N----Q-G-------Nvs-------------RE---V----LY----E-----------RIK------Q---------------------N-------------------------------------------S---------------------I---K-I-P------S----N----I-----S-----S--E---CQ---DIIQK--------LLCK-NPKKRLG

>sp|I7M1N1||agc:aktr|Tetrahymena sp|I7M1N1||agc:aktr|Tetrahymena
YIVHGLI-GKGAFAE--------------------------------------------------------------------V-F---LVE-E-----------RK-------------------T------G-----K--Q--FALKM----LH-K---Q----K-IIeq--------------N--M-Y--K-------------Y-------A-IT-ERNI-LQL------V------------------D--------H---PFIVKMHKAF-----------Q-------T----------K----D----K----LF--------FLLE-NG-------K-RG----DILQ---H---L-K---F--E---K------------------------------------------------------------------------------K-------F-------S-E-------SKAQFYAAEVLLALEYLH-N-H-DI---------IYRDLKAQNIL---I--------A--------------------------E------------------D-G-HVRITDF---GL---SK-----------E-----------G------------V---Re------Y---------------------------------D-Q--G-------------------A----------R-----S-FCG-S----V-------------------AY--MPPEI--L---------R-------N-------------QG--H-GKSIDLYLL---GIFIFEMLT----------G--Q---P-----P-F------Y----G-K-------D---------------EN---T----IY----N-----------NIQ------M---------------------N-------------------------------------------Q---------------------L---K-F-P------N----F----I-----S-----R--T---AK---SLLIK--------LLSK-DPRFRPT

>sp|I7MLZ5||agc:aktr|Tetrahymena sp|I7MLZ5||agc:aktr|Tetrahymena
YKVLELI-GNGTYGD--------------------------------------------------------------------V-V---LAQ-Dlr---------GN-------------------G------D-----E--Q--VAIKI----IK-N---N----K--Erk--------------N--Q-I--S-------------S-------I-QN-ERII-LEK------Ck-----------------N--------H---PFFVQSKEFV-----------K-------D----------K----S----C----SF--------FIME-YV-------Q-GG----ELYD---I---I-Q---N--R---G------------------------------------------------------------------------------H-------L-------S-E-------DAARFYASQVLIALDYLH-Q-N-DI---------VYRDLKPENIL---L--------D--------------------------E------------------N-G-YVKLTDF---GL---SE-----------V-----------E------------V-----------V---------------------------------S-P--T-------------------L----------D-----K-ICG-T----P-------------------EY--VSPEM--L---------F-------E-------------SG--Y-GKQVDHWAL---GVLIFEMIT----------G--H---T-----P-F------E----A-K-------S---------------QE---E----LF----E-----------KIK------F---------------------S-------------------------------------------Q---------------------V---T-Y-P------A----C----I-----S-----P--Q---LK---SLLEG--------LFMK-NPSKRLG

>sp|I7LTP9||agc:aktr|Tetrahymena  {|0(1)|}sp|I7LTP9||agc:aktr|Tetrahymena
FTFLKCL-GKGGTSD--------------------------------------------------------------------V-F---LVR-H-----------RE-------------------S------C-----K--L--FALKM----IP-K---T----H-LSey--------------K--R-L--E-------------Q-------L-LR-ERKI-LID------Aa-----------------K--------A---PFIASLHACF-----------E-------S----------E----Y----H----LN--------FLLE-FY-------C-GG----ELFF---H---L-Q---N------R------------------------------------------------------------------------------K-------L-------T-E-------NESKFYFVEILICFEYLH-S-N-KI---------LYRDLKPENIV---L--------D--------------------------M------------------D-G-HVRLTDF---GL---SK-----------I-----------G------------M---H-------R---------------------------------E-E--M-------------------T----------D-----S-FCG-S----P-------------------EY--MAPEV--L---------L-------R-------------QG--Y-NYSVDFYTL---GAFLYELVT----------G--L---P-----P-F------Y----A-N-------N---------------TE---T----IL----K-----------NIA------N---------------------E-------------------------------------------E---------------------L---E-V-P------D----Y----L-----N-----P--H---LR---ELLYQ--------LLDK-RPNHRI-

>sp|I7M9Z7||agc:aktr|Tetrahymena sp|I7M9Z7||agc:aktr|Tetrahymena
YQKLANL-GSGAYGE--------------------------------------------------------------------V-S---LVR-K-----------KK-------------------D------G-----K--L--YAMKV----VK-K---E----K-VInr--------------K--M-V--E-------------A-------T-LL-EQKI-LKK------S------------------R--------H---PFIVKLSQSF-----------Q-------T----------E----G----K----LY--------IIME-YM-------A-NG----DLYS---V---L-Q---K--V---K------------------------------------------------------------------------------R-------F-------D-E-------NTARFIFAEVILGLQYLH-E-EqNT---------MYRDLKPENIL---I--------G--------------------------E------------------D-C-HIKLSDF---GL---AK-----------Q-----------F------------V---N-------K---------------------------------E-D--K-------------------E----------N-----A-FLG-T----P-------------------QY--LAPEI--V---------L-------Q-------------KP--Y-DKNIDLWTL---GILLFELLS----------G--K---P-----P-F------G----S-G------------------------K---N----LM----K-----------DII------I---------------------N-------------------------------------------K---------------------P---I-F-P------S----Y----F-----S-----A--Q---AV---DLIKK--------LLQN-IGNKRLG

>sp|I7M004||agc:aktr|Tetrahymena sp|I7M004||agc:aktr|Tetrahymena
YSVYAHL-GSGNYGD--------------------------------------------------------------------V-Y---LVE-H-----------NK-------------------N------K-----K--K--YAMKL----LD-K---E----K-LIqk--------------N--M-M--K-------------Y-------A-IA-ERNV-MQK------C------------------N--------S---PFIVKMYHSF-----------Q-------T----------D----T----H----LI--------ITMD-YC-------P-GG----DLYT---Y---L-L---Q--K---K------------------------------------------------------------------------------R-------F-------E-E-------ELAVKYLSEILLAVEELH-Y-H-DV---------IYRDMKPENIV---L--------G--------------------------S------------------D-G-HVKLIDF---GL---SR-----------E-----------N------------M-----------G---------------------------------E-G--V-------------------A----------Q-----S-FCG-S----A-------------------VY--LAPEI--I---------S-------K-------------KG--H-NKSVDWYQF---GVLAYELMV----------G--Q---P-----P-F------N----Q-L-------N---------------RK---E----LY----F-----------NIQ------N---------------------K-------------------------------------------K---------------------V---E-Y-P------P----Y----L-----S-----F--K---AK---SLISA--------LLNK-NPEERLG

>sp|H9G3K5|cdc42bpb|agc:dmpk|Anolis sp|H9G3K5|cdc42bpb|agc:dmpk|Anolis
FEIIKVI-GRGAFGE--------------------------------------------------------------------V-A---VVK-M-----------KC-------------------T------E-----R--I--YAMKI----LN-K---W----E-MLkr--------------A--E-T--A-------------C-------F-RE-ERDV-LVN------G------------------D--------C---QWITTLHYAF-----------Q-------D----------E----N----Y----LY--------LVMD-YY-------V-GG----DLLT---L---L-S---K--F----------------------------------------------------------------------------------Edk-----L-------P-E-------DMARFYIGEMVLAIHSIH-Q-L-HY---------VHRDIKPDNVL---L--------D--------------------------V------------------N-G-HIRLADF---GS---CL-----------K-----------M------------S---E-------D---------------------------------G-TilV-------------------Q----------Ss----V-AVG-T----P-------------------DY--ISPEI--L---------Q-------Amedgm--------GK--Y-GPECDWWSL---GVCMYEMLY----------G--E---T-----P-F------Y----A-E-------S---------------LV---E----TY----G-----------KIM------N---------------------He-------------------E----------------------R---------------------F---Q-F-P---Sh-Vs---D----V-----S-----E--D---AK---DLIQR--------LICS--RERRLG

>sp|A8NNP3||agc:dmpk|Coprinopsis  {|1(0)|}sp|A8NNP3||agc:dmpk|Coprinopsis
-QVVGTL-EYGQFGV--------------------------------------------------------------------I-E---VVT-C-----------KL-------------------N------N-----R--V--YVRKS----IE-K---K----F-AMrt--------------R--E-Q--C-------------S-------P-QT-ERNI-LVA------Aslt---------------E--------S---PWAPHLLAAY-----------Q-------M----------P----T----H----LH--------LVMD-YA-------E-GG----NLWD---V---L-E---S--S----------------------------------------------------------------------------------Tgk-----I-------S-E-------SDLKWWVPQAVSAIHWCH-T-Q-GF---------AHRDIKPHNFV---L--------T--------------------------K------------------D-S-RVQLIDF---GS---AA-----------P-----------L------------L---P-------P---------------------------------GpR--K-------------------H----------Cl----V-PCG-T----C-------------------DY--ISPEI--L---------E-------AheqalvalemddeEG--Y-GVETDWWSL---GAMLYEMAY----------G--V---A-----P-F------F----A-N-------E---------------IR---H----TY----Q-----------RIL------N---------------------He-------------------K----------------------C---------------------L---R-F-E---D-------G----V-----S-----F--E---LQ---DLLAR--------LLTR--AEKRLG

>sp|A0A0V1A1M1|cdc42bpa|agc:dmpk|Trichinella sp|A0A0V1A1M1|cdc42bpa|agc:dmpk|Trichinella
FDVLKVI-GRGAFGE--------------------------------------------------------------------V-A---VVR-M-----------KN-------------------T------D-----K--I--FAMKI----LN-K---W----E-MLkr--------------A--E-T--A-------------C-------F-KE-ERDV-LVF------G------------------D--------R---RWITNLHYAF-----------Q-------D----------E----K----N----LY--------LIMD-YY-------V-GG----DMLT---L---L-S---K--F----------------------------------------------------------------------------------Edr-----L-------P-E-------DMAKFYICEMVLAIDSVH-R-L-GY---------VHRDIKPDNVL---L--------D--------------------------I------------------N-G-HIKLADF---GS---CL-----------K-----------L------------K---S-------D---------------------------------G-T--V-------------------Q----------Sn----V-AVG-T----P-------------------DY--ISPEI--L---------R-------Amedgk--------GC--Y-GKECDWWSL---GICLYEMLF----------G--Q---T-----P-F------Y----A-E-------S---------------LT---E----TY----G-----------KIM------D---------------------Hq-------------------E----------------------E---------------------L---C-F-P---Se-P----A----V-----S-----E--E---AK---HLLKS--------LICP--ADQRFG

>sp|W6A2P9|cdc42bpa|agc:dmpk|Ictalurus sp|W6A2P9|cdc42bpa|agc:dmpk|Ictalurus
FEILKVI-GRGAFGE--------------------------------------------------------------------V-A---VVK-V-----------KN-------------------S------D-----K--V--FAMKI----LN-K---W----E-MLkr--------------A--E-T--A-------------C-------F-RE-ERDV-LVN------G------------------D--------S---QWITTLHYAF-----------Q-------D----------D----N----F----LY--------LVMD-YY-------V-GG----DLLT---L---L-S---K--F----------------------------------------------------------------------------------Edr-----L-------P-E-------DMARFYLAEMVLAIDSVH-Q-L-HY---------VHRDIKPDNIL---L--------D--------------------------M------------------N-G-HIRLADF---GS---CL-----------K-----------L------------M---D-------D---------------------------------G-TtaV-------------------Q----------Ss----V-AVG-T----P-------------------DY--ISPEI--L---------Q-------Amedgk--------GK--Y-GPECDWWSL---GVCMYEMLY----------G--E---T-----P-F------Y----A-E-------S---------------LV---E----TY----G-----------KIM------N---------------------Hk-------------------E----------------------R---------------------F---Q-F-P---An-It---E----V-----S-----E--N---AK---DLIRR--------LICS--REHRLG

>sp|A0A0B2V9Z1|let-502|agc:dmpk|Toxocara sp|A0A0B2V9Z1|let-502|agc:dmpk|Toxocara
FQLIKVI-GRGAYGE--------------------------------------------------------------------V-Q---LVR-H-----------NA-------------------S------K-----N--V--YAMKL----LN-K---N----E-MIrr--------------A--D-S--A-------------F-------F-WE-ERDI-MAH------A------------------N--------S---EWIVKLHYAF-----------Q-------D----------A----R----F----LY--------MVME-YM-------P-GG----DLVN---L---M-T---S--Y----------------------------------------------------------------------------------D-------V-------S-E-------KWARFYSAELVLALDALH-T-M-GY---------IHRDVKPDNML---I--------T--------------------------R------------------F-G-HVKLADF---GT---CL-----------R-----------M------------G---P-------N---------------------------------G-T--V-------------------K----------Ct----S-AVG-T----P-------------------DY--ISPEV--L---------E-------Lqgte---------GV--Y-GREVDWWAV---GIFVYEMLV----------G--E---T-----P-F------Y----A-D-------S---------------LM---G----TY----T-----------RIR------N---------------------He-------------------Telkkrenklqisffslf-----F---------------------F---S-F-P---Dd-V----E----M-----S-----D--H---AK---DLIRK--------FLSD--AKERLG

>sp|H2LK70|dmpk|agc:dmpk|Oryzias sp|H2LK70|dmpk|agc:dmpk|Oryzias
FHILKVI-GRGTFSE--------------------------------------------------------------------V-A---VAR-M-----------QR-------------------T------N-----Q--V--YALKI----MN-K---W----N-LLrr--------------G--E-T--A-------------C-------Y-QE-EREV-LLR------G------------------D--------K---RWITELHYAF-----------Q-------D----------D----N----Y----LY--------LAMD-YY-------P-GG----DLLT---L---L-S---K--F----------------------------------------------------------------------------------Gdr-----I-------P-E-------AMAQFYLAQMVLAVDSVH-R-L-GY---------VHRDIKPDNIL---L--------A--------------------------A------------------N-G-HIRLGDF---GS---CL-----------R-----------L------------Q---E-------D---------------------------------G-MihI-------------------H----------Ss----V-AVG-T----P-------------------DY--LSPEI--L---------R-------Tvqrge--------G---Y-GLECDWWAL---GISAYEMLL----------G--I---T-----P-F------Y----S-E-------S---------------IS---E----TY----A-----------KII------N---------------------Fq-------------------E----------------------Y---------------------F---E-F-P---Ps-N----Gt---V-----S-----E--K---AC---SLISG--------LICE--RETRLG

>sp|M9PI41|sti|agc:dmpk|Drosophila  {|0(1)|}sp|M9PI41|sti|agc:dmpk|Drosophila
FLIKTLI-GQGYFGN--------------------------------------------------------------------V-H---LVV-E-----------RQ-------------------T------N-----D--I--YAMKK----IK-K---S----V-V--------------------T-T--S-------------Q-------V-KE-ERDI-MSI------R------------------N--------S---EWLINLQYAF-----------Q-------D----------N----D----N----LY--------LVME-YM-------P-GG----DLLS---L---M-S---R--H----------------------------------------------------------------------------------Gp------F-------D-E-------DLARFYLAELTVALHTLH-E-M-GY---------VHRDIKPENIL---I--------D--------------------------R------------------F-G-HIKLADF---GN---AA-----------A-----------L------------D---R-------D---------------------------------G-H--V-------------------L----------Sl----S-PVG-T----P-------------------DY--IAPEL--L---------Q-------Tistyklsksmh--VS--R-IVSCDYWSM---GIIGYELIC----------E--T---T-----P-F------H----E-D-------N---------------VH---E----TY----S-----------KIL------S---------------------Hceeshlk-------------E----------------------L---------------------I---S-F-P---Ad-L----K----V-----S-----V--N---YR---NLIES--------LVTN--PSKRL-

>sp|A0A096NJW9|cdc42bpb|agc:dmpk|Papio sp|A0A096NJW9|cdc42bpb|agc:dmpk|Papio
FEIIKVI-GRGAFGE--------------------------------------------------------------------T-S---WHF-L-----------KN-------------------T------Er----D--E--YILKD----EH-R---L----T-PLla--------------L--Q-T--A-------------C-------F-RE-ERDV-LVN------G------------------D--------C---QWITALHYAF-----------Q-------D----------E----N----H----LY--------LVMD-YY-------V-GG----DLLT---L---L-S---K--F----------------------------------------------------------------------------------Edk-----L-------P-E-------DMARFYIGEMVLAIDSIH-Q-L-HY---------VHRDIKPDNVL---L--------D--------------------------V------------------N-G-HIRLADF---GS---CL-----------K-----------M------------N---D-------D---------------------------------G-T--V-------------------Q----------Ss----V-AVG-T----P-------------------DY--ISPEI--L---------Q-------Amedgm--------GK--Y-GPECDWWSL---GVCMYEMLY----------G--E---T-----P-F------Y----A-E-------S---------------LV---E----TY----G-----------KIM------N---------------------He-------------------E----------------------R---------------------F---Q-F-P---Sh-Vt---D----V-----S-----E--E---AK---DLIQR--------LICS--RERRLG

>sp|A0A034WLX2|gek|agc:dmpk|Bactrocera sp|A0A034WLX2|gek|agc:dmpk|Bactrocera
FETIKII-GRGAFGE--------------------------------------------------------------------V-C---VVR-M-----------LA-------------------T------H-----Q--I--FAMKT----LN-K---W----E-MLkr--------------A--E-T--A-------------C-------F-RE-ERDV-LVY------G------------------D--------R---QWITNLHYAF-----------Q-------D----------D----S----N----LY--------LVMD-YY-------C-GG----DLLT---L---L-S---K--F----------------------------------------------------------------------------------Edr-----L-------P-E-------DMAKFYIAETILAIDSIH-K-L-QY---------VHRDIKPDNLV---L--------D--------------------------M------------------K-G-HIRLADF---GS---CL-----------R-----------I------------G---M-------D---------------------------------G-M--V-------------------Q----------Sn----V-AVG-T----P-------------------DY--ISPEI--L---------R-------Amedgq--------GR--Y-GAECDWWSL---GVCMYEMLY----------G--E---T-----P-F------Y----A-E-------S---------------LV---E----TY----G-----------KIM------N---------------------Hq-------------------N----------------------C---------------------F---D-F-P---Ad-EtldyV----V-----S-----E--E---AK---DLMRK--------LICA--PENRLG

>sp|Q9W1B0|gek|agc:dmpk|Drosophila sp|Q9W1B0|gek|agc:dmpk|Drosophila
FDILKII-GRGAFGE--------------------------------------------------------------------V-C---VVQ-M-----------IS-------------------T------E-----K--V--YAMKI----LN-K---W----E-MLkr--------------A--E-T--A-------------C-------F-RE-ERDV-LVF------G------------------D--------R---QWITNLHYAF-----------Q-------D----------N----I----N----LY--------LVMD-YY-------C-GG----DLLT---L---L-S---K--F----------------------------------------------------------------------------------Edk-----L-------P-E-------DMAKFYITEMILAINSIH-Q-I-RY---------VHRDIKPDNVL---L--------D--------------------------K------------------R-G-HVRLADF---GS---CL-----------R-----------L------------D---K-------D---------------------------------G-T--V-------------------Q----------Sn----V-AVG-T----P-------------------DY--ISPEI--L---------R-------Amedgk--------GR--Y-GTECDWWSL---GVCMYEMLY----------G--E---T-----P-F------Y----A-E-------S---------------LV---E----TY----G-----------KIM------N---------------------Hq-------------------N----------------------C---------------------F---N-L-P---Sq-EtlnyK----V-----S-----E--T---SQ---DLLCK--------LICI--PENRLG

>sp|W4YW63|sp-mrck|agc:dmpk|Strongylocentrotus sp|W4YW63|sp-mrck|agc:dmpk|Strongylocentrotus
FETLKII-GRGAFGE--------------------------------------------------------------------V-A---VVK-L-----------KN-------------------S------D-----D--V--FAMKL----LN-K---W----E-MLkr--------------A--E-T--A-------------C-------F-VE-ERDV-LVH------G------------------D--------S---RWITNLHYAF-----------Q-------D----------D----D----F----LY--------LVMD-YY-------S-GG----DLLT---L---I-S---K--F----------------------------------------------------------------------------------Ddr-----L-------P-E-------DMARFYVAEMVLAIDSVH-M-L-RY---------VHRDIKPDNVL---L--------D--------------------------K------------------H-G-HIRLADF---GS---CL-----------R-----------M------------L---P-------D---------------------------------N-T--V-------------------M----------Sn----V-AVG-T----P-------------------DY--ISPEI--L---------R-------Amedgk--------GR--Y-GPECDWWSL---GVCMYEMLF----------G--E---T-----P-F------Y----A-E-------S---------------LV---E----TY----G-----------KIM------N---------------------Hk-------------------N----------------------Q---------------------F---D-F-PpetEe-V----A----I-----S-----E--D---AK---DLILS--------LICS--AEARLG

>sp|G1L1Q5|dmpk|agc:dmpk|Ailuropoda sp|G1L1Q5|dmpk|agc:dmpk|Ailuropoda
FEILKVI-GRGAFSE--------------------------------------------------------------------V-A---VVK-M-----------KQ-------------------T------G-----Q--V--YAMKI----MN-K---W----D-MLkr--------------G--E-V--S-------------C-------F-RE-ERDV-LVN------G------------------D--------R---RWITELHFAF-----------Q-------D----------E----N----Y----LY--------LVME-YY-------V-GG----DLLT---L---L-S---K--F----------------------------------------------------------------------------------Ger-----I-------P-A-------EMARFYLAEIVMAIDSVH-R-L-GY---------VHRDIKPDNIL---L--------D--------------------------R------------------C-G-HIRLADF---GSc--CL-----------K-----------L------------R---A-------D---------------------------------G-T--V-------------------R----------Sl----V-AVG-T----P-------------------DY--LSPEI--L---------Q-------Avgggpgm------GS--Y-GPECDWWAL---GVFAYEMFY----------G--Q---T-----P-F------Y----A-D-------S---------------TA---E----TY----G-----------KIV------H---------------------Yk-------------------E----------------------H---------------------L---S-L-Pl--Ad-A----E----V-----P-----E--E---AR---DLIQQ--------LLCP--PETRLG

>sp|A0A0K3AUZ7|mrck-1|agc:dmpk|Caenorhabditis sp|A0A0K3AUZ7|mrck-1|agc:dmpk|Caenorhabditis
FEVLKVI-GKGAFGE--------------------------------------------------------------------V-A---VVR-M-----------RG-------------------V------G-----E--I--YAMKI----LN-K---W----E-MVkr--------------A--E-T--A-------------C-------F-RE-ERDV-LVY------G------------------D--------R---RWITNLHYAF-----------Q-------D----------E----K----N----LY--------FVMD-YY-------I-GG----DMLT---L---L-S---K--F----------------------------------------------------------------------------------Vdh-----I-------P-E-------SMAKFYIAEMVLAIDSLH-R-L-GY---------VHRDVKPDNVL---L--------D--------------------------M------------------Q-G-HIRLADF---GS---CL-----------R-----------I------------L---A-------D---------------------------------G-S--V-------------------A----------Sn----V-AVG-T----P-------------------DY--ISPEI--L---------R-------Amedgr--------GR--Y-GKECDWWSL---GICMYEMLY----------G--T---T-----P-F------Y----S-E-------R---------------LV---D----TY----G-----------KIM------S---------------------Hq-------------------D----------------------M---------------------L---D-F-P---Dd-Eidw-V----V-----S-----E--E---AK---DLIRQ--------LICS--SDVRFG

>sp|I1GEN3|loc100637657|agc:dmpk|Amphimedon sp|I1GEN3|loc100637657|agc:dmpk|Amphimedon
FEVLEVI-GRGAFGE--------------------------------------------------------------------V-K---VVR-L-----------KS-------------------T------N-----K--V--YALKV----LN-K---A----E-MLqr--------------Q--T-T--A-------------C-------F-KE-ERDV-LVF------G------------------N--------R---DWITKLHYAF-----------Q-------D----------K----N----N----LY--------FVMD-YY-------L-GG----DVLT---L---L-S---K--F----------------------------------------------------------------------------------Edr-----L-------T-E-------DMVKFYASEMILAIHSIH-D-L-GY---------VHRDIKPDNVL---I--------G--------------------------K------------------D-G-HIRLADF---GS---CL-----------K-----------M------------D---S-------N---------------------------------R-K--V-------------------N----------St----T-AVG-T----P-------------------DY--ISPEI--L---------Q-------Amedgr--------GV--Y-GPECDWWSL---GICIYEMLF----------G--E---T-----P-F------Y----A-E-------S---------------LL---Q----TY----S-----------KIM------Q---------------------Hk-------------------T----------------------L---------------------F---S-F-P---Sd-E----Dsiv-V-----S-----K--D---AK---NLIKN--------LICD--AEERLG

>sp|F6VLZ6|cit|agc:dmpk|Callithrix  {|0(1)|}sp|F6VLZ6|cit|agc:dmpk|Callithrix
FEVRSLV-GCGHFAE--------------------------------------------------------------------V-Q---VVR-E-----------KA-------------------T------G-----D--I--YAMKV----MK-K---K----A-LLaq--------------E--Q-V--S-------------F-------F-EE-ERNI-LSR------S------------------T--------S---PWIPQLQYAF-----------Q-------D----------K----N----H----LY--------LVME-YQ-------P-GG----DLLS---L---L-N---R--F----------------------------------------------------------------------------------Edq-----L-------D-E-------NLIQFYLAELILAVHSVH-Q-M-GY---------VHRDIKPENIL---I--------D--------------------------R------------------T-G-HIKLVDF---GS---AA-----------K-----------M------------N---S-------N---------------------------------K-M--V-------------------S----------Ar----L-PVG-T----P-------------------DY--MAPEV--L---------T-------Vmngdgk-------GT--Y-GLDCDWWSV---GVIAYEMIY----------G--R---S-----P-F------A----E-G-------T---------------YA---R----TF----N-----------NIM------N---------------------Fq-------------------Eqr--------------------F---------------------L---K-F-P---Dd-P----K----V-----S-----S--D---FL---DLIQS--------LLCG--QKERL-

>sp|S6D9M9|gek|agc:dmpk|Cotesia sp|S6D9M9|gek|agc:dmpk|Cotesia
FEIIKVI-GRGAFGE--------------------------------------------------------------------V-C---VVK-M-----------RE-------------------S------D-----K--V--FAMKI----LN-K---W----E-MLkr--------------A--E-T--A-------------C-------F-RE-ERDV-LVY------G------------------D--------R---RWITNLHYAF-----------Q-------D----------D----N----N----LY--------LVMD-YY-------C-GG----DLLT---L---L-S---K--F----------------------------------------------------------------------------------Edr-----L-------P-E-------DMARFYIAEMVLAIGSIH-D-L-RY---------VHRDIKPDNVL---L--------D--------------------------A------------------N-G-HIRLADF---GS---CL-----------R-----------L------------F---E-------D---------------------------------G-T--V-------------------Q----------Sn----V-AVG-T----P-------------------DY--ISPEI--L---------R-------Amedgq--------GR--Y-GPECDWWSL---GVCMYEMLY----------G--E---T-----P-F------Y----A-E-------S---------------LV---E----TY----G-----------RIM------N---------------------Hk-------------------N----------------------C---------------------F---D-F-P---Td-Dty--D----V-----S-----D--E---AK---DLMRK--------LICS--SEFRLG

>sp|A0A096NJ57|rock2|agc:dmpk|Papio sp|A0A096NJ57|rock2|agc:dmpk|Papio
YDVVKVI-GRGAFGE--------------------------------------------------------------------V-Q---LVR-H-----------KA-------------------S------Q-----K--V--YAMKL----LS-K---F----E-MIkr--------------S--D-S--A-------------F-------F-WE-ERDI-MAF------A------------------N--------S---PWVVQCFYAF-----------Q-------D----------D----R----Y----LY--------MVME-YM-------P-GG----DLVN---L---M-S---N--Y----------------------------------------------------------------------------------D-------V-------P-E-------KWAKFYTAEVVLALDAIH-S-M-GL---------IHRDVKPDNML---L--------D--------------------------K------------------H-G-HLKLADF---GT---CM-----------K-----------M------------D---E-------T---------------------------------G-M--V-------------------H----------Cd----T-AVG-T----P-------------------DY--ISPEV--L---------K-------Sqggd---------GY--Y-GRECDWWSV---GVFLFEMLVGknl------G--D---T-----P-F------Y----A-D-------S---------------LV---G----TY----S-----------KIM------D---------------------Hk-------------------N----------------------S---------------------L---C-F-P---Ed-A----E----I-----S-----K--H---AK---NLICA--------FLTD--REVRLG

>sp|E1BU01|cdc42bpb|agc:dmpk|Gallus sp|E1BU01|cdc42bpb|agc:dmpk|Gallus
FEIIKVI-GRGAFGE--------------------------------------------------------------------V-A---VVK-M-----------KC-------------------T------E-----R--I--YAMKI----LN-K---W----E-MLkr--------------A--E-T--A-------------C-------F-RE-ERNV-LVN------G------------------D--------C---QWITTLHYAF-----------Q-------D----------E----N----Y----LY--------LVMD-YY-------V-GG----DLLT---L---L-S---K--F----------------------------------------------------------------------------------Edk-----L-------P-E-------DMARFYIGEMVLAIHSIH-E-L-HY---------VHRDIKPDNVL---L--------D--------------------------M------------------N-G-HIRLADF---GS---CL-----------K-----------M------------S---E-------D---------------------------------G-T--V-------------------Q----------Ss----V-AVG-T----P-------------------DY--ISPEI--L---------Q-------Amedgm--------GK--Y-GPECDWWSL---GVCMYEMLY----------G--E---T-----P-F------Y----A-E-------S---------------LV---E----TY----G-----------KIM------N---------------------He-------------------E----------------------R---------------------F---Q-F-P---Sh-Vt---D----V-----S-----E--E---AK---DLIQR--------LICS--RERRLG

>sp|H3BFD6|cdc42bpg|agc:dmpk|Latimeria sp|H3BFD6|cdc42bpg|agc:dmpk|Latimeria
FEILKVI-GRGAFGE--------------------------------------------------------------------V-A---VVK-L-----------KN-------------------S------E-----K--V--FAMKI----LH-K---W----E-MLkr--------------A--E-T--A-------------C-------F-RE-ERDV-LVK------G------------------D--------S---QWITTLHFTF-----------Q-------D----------E----Q----Y----LY--------LVMD-YY-------V-GG----DLLT---L---L-S---K--F----------------------------------------------------------------------------------Edr-----L-------P-E-------DMARFYLAEMVLAVHSIH-Q-L-SY---------VHRDIKPDNVL---I--------D--------------------------M------------------N-G-HIRLADF---GS---CL-----------K-----------L------------R---E-------D---------------------------------G-M--V-------------------E----------Sp----V-AVG-T----P-------------------DY--ISPEI--L---------Q-------Amedgk--------GR--Y-GTECDWWSL---GVCMYELLF----------G--E---T-----P-F------Y----A-E-------S---------------LA---E----TY----G-----------KIM------N---------------------Hk-------------------D----------------------K---------------------L---Q-F-P---Sd-It---D----V-----S-----D--S---AK---DLISQ--------LICS--REQRMG

>sp|K7G3M3|cdc42bpg|agc:dmpk|Pelodiscus sp|K7G3M3|cdc42bpg|agc:dmpk|Pelodiscus
FEILKVI-GRGAFGE--------------------------------------------------------------------V-A---VVR-L-----------RN-------------------S------E-----K--V--YAMKI----LH-K---W----E-MLkr--------------A--E-T--A-------------C-------F-RE-ERDV-LVK------G------------------D--------S---QWITTLHYAF-----------Q-------D----------E----Q----Y----LY--------LVMD-YY-------V-GG----DLLT---L---L-S---K--F----------------------------------------------------------------------------------Edr-----L-------P-E-------DMACFYLAEMVLAIHSIH-Q-L-QY---------VHRDIKPDNIL---I--------D--------------------------L------------------N-G-HIRLADF---GS---CL-----------R-----------L------------R---P-------D---------------------------------G-M--V-------------------E----------Sa----V-AVG-T----P-------------------DY--ISPEI--L---------Q-------Amedgk--------GK--Y-GPECDWWSL---GVCMYELLF----------G--E---T-----P-F------Y----A-E-------S---------------LV---E----TY----G-----------KIM------N---------------------Hq-------------------D----------------------H---------------------L---Q-F-P---Pd-Vt---D----V-----S-----E--P---AK---DLIRG--------LLCQ--QERRLG

>sp|A0A0D9R4X0|cdc42bpg|agc:dmpk|Chlorocebus sp|A0A0D9R4X0|cdc42bpg|agc:dmpk|Chlorocebus
FEILKVI-GRGAFGE--------------------------------------------------------------------V-A---VVR-Q-----------RD-------------------T------G-----Q--I--FAMKM----LH-K---W----E-MLkr--------------A--E-T--A-------------C-------F-RE-ERDV-LVK------G------------------D--------S---RWVTTLHYAF-----------Q-------D----------E----E----Y----LY--------LVMD-YY-------A-GG----DLLT---L---L-S---R--F----------------------------------------------------------------------------------Edr-----L-------P-P-------ELAQFYLAEMVLAIHSLH-Q-L-GY---------IHRDVKPDNVL---L--------D--------------------------V------------------N-G-HIRLADF---GS---CL-----------R-----------L------------N---T-------N---------------------------------G-M--V-------------------D----------Ss----V-AVG-T----P-------------------DY--ISPEI--L---------Q-------Ameegk--------GH--Y-GPQCDWWSL---GVCAYELLF----------G--E---T-----P-F------Y----A-E-------S---------------LV---E----TY----G-----------KIM------N---------------------He-------------------D----------------------H---------------------L---Q-F-P---PdmP----D----V-----P-----A--S---AQ---DLIRQ--------LLCR--QEERLG

>sp|H3CT46|dmpk|agc:dmpk|Tetraodon sp|H3CT46|dmpk|agc:dmpk|Tetraodon
FHILKVI-GRGNFSE--------------------------------------------------------------------V-A---VAR-I-----------RS-------------------T------Q-----Q--V--YALKI----MN-K---W----D-ILrr--------------G--E-T--A-------------C-------Y-QE-EREV-LLR------G------------------D--------R---RWITELHYAF-----------Q-------D----------D----N----Y----LY--------LVMD-YY-------V-GG----DLLT---L---L-S---K--F----------------------------------------------------------------------------------Gdr-----L-------P-E-------DMAQFYLAEMVMAIHSVH-K-L-GY---------VHRDIKPDNIL---L--------T--------------------------A------------------E-G-HIRLGEF---GK---CM-----------R-----------L------------T---E-------D---------------------------------GnE--V-------------------R----------St----L-AVG-T----P-------------------DY--LSPEI--L---------R-------Avegg---------GG--Y-GLECDWWAL---GICAYEMLL----------G--T---T-----P-F------Y----A-E-------S---------------IS---E----TY----A-----------KII------H---------------------Fq-------------------D----------------------Y---------------------F---K-F-P---SsgP----E----I-----S-----E--K---AR---SLIAG--------LISE--REDRLG

>sp|W5NB55|dmpk|agc:dmpk|Lepisosteus sp|W5NB55|dmpk|agc:dmpk|Lepisosteus
FEILKVI-GRGNFSE--------------------------------------------------------------------V-A---VAR-M-----------RR-------------------T------Q-----Q--V--YAMKI----MN-K---W----D-MLkr--------------G--E-V--A-------------C-------Y-QE-EREV-LVR------G------------------D--------R---RWITELHFAF-----------Q-------D----------D----N----N----LY--------LVMD-YY-------V-GG----DLLT---L---L-S---K--F----------------------------------------------------------------------------------Gdr-----I-------P-E-------EMAQFYLAEMVMAIDSVH-R-L-GY---------VHRDIKPDNIL---L--------D--------------------------A------------------Q-G-HVRLGDF---GS---CL-----------R-----------L------------Q---D-------N---------------------------------G-L--I-------------------H----------Ss----L-AVG-T----P-------------------DY--LSPEI--L---------L-------Avedst--------RG--Y-GPECDWWSM---GICAFEMFF----------G--T---T-----P-F------Y----A-D-------S---------------IT---E----TY----A-----------KII------H---------------------Fq-------------------E----------------------H---------------------F---E-F-P---StdP----P----V-----S-----E--D---AR---ALIGG--------LVCE--RSHRLG

>sp|H3AX06|dmpk|agc:dmpk|Latimeria sp|H3AX06|dmpk|agc:dmpk|Latimeria
FEILKVI-GRGTFSE--------------------------------------------------------------------V-A---VVK-R-----------KR-------------------T------D-----Q--V--YALKI----MN-K---W----D-MLkr--------------G--E-T--A-------------C-------F-RE-ERDV-LVN------G------------------D--------R---RWITQLHFAF-----------Q-------D----------E----N----Y----LY--------LVMD-YY-------V-GG----DLLT---L---L-S---K--F----------------------------------------------------------------------------------Gdp-----I-------P-E-------DMAQFYLAEMVMAIHSVH-K-L-GY---------VHRDIKPDNML---L--------D--------------------------A------------------E-G-HVRLGDF---GS---CL-----------K-----------L------------R---E-------D---------------------------------G-T--V-------------------M----------Ss----V-AVG-T----P-------------------DY--LSPEI--L---------R-------Avedrt--------QS--Y-GPECDWWSL---GVCAYEMVF----------G--Q---T-----P-F------Y----A-D-------S---------------IV---E----TY----G-----------KII------H---------------------Fk-------------------E----------------------H---------------------F---G-F-Pl--Pe-P----G----V-----S-----E--E---VQ---DLIRS--------LISS--PEQRLG

>sp|A0A0Q4AAJ0|cit|agc:dmpk|Alligator sp|A0A0Q4AAJ0|cit|agc:dmpk|Alligator
FEVKSLV-GCGHFAE--------------------------------------------------------------------V-Q---VVR-E-----------RA-------------------T------G-----D--V--YAMKV----MS-K---Q----S-LLlq--------------E--N-V--S-------------F-------F-EE-ERSI-LSR------N------------------I--------S---PWIPQLQYAF-----------Q-------D----------K----N----H----LY--------LVME-YL-------P-GG----DLLS---L---L-N---R--Y----------------------------------------------------------------------------------Edq-----L-------D-E-------STVQFYLAELILAIHSVH-Q-M-GY---------VHRDIKPENVL---I--------D--------------------------R------------------T-G-HIKLVDF---GS---AA-----------K-----------M------------T---V-------N---------------------------------K-M--V-------------------N----------Ak----L-PVG-T----P-------------------DY--MAPEV--L---------T-------Vlngdgk-------AL--Y-GPECDWWSL---GVIAYEMIY----------G--K---S-----P-F------T----E-G-------T---------------SA---K----TF----N-----------NIM------N---------------------Fq-------------------R----------------------F---------------------L---K-F-P---Ed-V----K----V-----S-----T--E---FL---DLIQS--------LLCG--QKERLG

>sp|H0ZGB1|cit|agc:dmpk|Taeniopygia sp|H0ZGB1|cit|agc:dmpk|Taeniopygia
FEVKSVV-GCGHFAD--------------------------------------------------------------------V-K---VVR-E-----------KV-------------------T------G-----D--V--YAMKV----MS-K---E----S-LLaq--------------E--H-V--S-------------F-------F-EE-ERSI-LAQ------S------------------T--------S---PWIPQLQYAF-----------Q-------D----------K----K----N----LY--------LVME-YQ-------P-GG----DLLS---L---L-N---R--Y----------------------------------------------------------------------------------Edq-----L-------D-E-------NMVQFYLAELVLAIHSVH-Q-M-GY---------VHRDIKPENVL---I--------D--------------------------R------------------T-G-HIKLVDF---GS---AA-----------K-----------M------------T---V-------N---------------------------------K-T--V-------------------N----------Ar----L-PVG-T----P-------------------DY--MAPEM--L---------T-------Glggdgk-------AS--Y-GPECDWWSL---GVIAYEMIY----------G--R---S-----P-F------T----E-G-------T---------------SA---K----TF----N-----------NIM------N---------------------Fq-------------------R----------------------F---------------------L---K-F-P---Ed-V----K----V-----S-----S--D---FL---DLIQS--------LLCG--QKERLG

>sp|F6U368|cit|agc:dmpk|Monodelphis  {|0(1)|}sp|F6U368|cit|agc:dmpk|Monodelphis
FEIRSLV-GCGHFAD--------------------------------------------------------------------V-Q---VVR-E-----------KA-------------------T------G-----D--I--YAMKV----MK-K---R----S-LLaq--------------E--E-V--S-------------F-------F-EE-EQSI-LCR------S------------------T--------S---PWIPQLHYAF-----------Q-------D----------K----Q----N----LY--------LVME-YL-------P-GG----DLLS---L---L-N---R--Y----------------------------------------------------------------------------------Edq-----L-------D-E-------NMIEFYLAELVLAIHSVH-Q-M-GY---------VHRDIKPENIL---I--------D--------------------------R------------------T-G-HIKLVDF---GA---AA-----------K-----------M------------T---T-------N---------------------------------K-M--V-------------------K----------Sk----L-PIG-T----P-------------------DY--MAPEV--L---------T-------Vmngdgk-------GI--H-GPECDWWSL---GVIAYEMVY----------G--R---S-----P-F------T----E-G-------T---------------TA---K----TF----N-----------NIM------N---------------------Fq-------------------R----------------------F---------------------L---K-F-P---Ds-P----K----V-----S-----S--E---FL---DLIQS--------LLCG--PKERL-

>sp|H9G7S5|cit|agc:dmpk|Anolis  {|0(1)|}sp|H9G7S5|cit|agc:dmpk|Anolis
FDVRSLV-GCGHFAE--------------------------------------------------------------------V-Q---VVR-E-----------KA-------------------T------G-----D--V--YAMKV----MS-K---E----S-LLaq--------------D--Q-V--S-------------S-------F-ED-ERNI-LSQ------N------------------N--------S---PWIPQLYCAF-----------Q-------D----------Q----K----N----LY--------LVMD-YE-------P-GG----NLLS---F---L-N---R--Y----------------------------------------------------------------------------------Edq-----L-------D-E-------NAVQFYLAELILAIHSVH-Q-M-GY---------VHRDIKPENIL---I--------D--------------------------R------------------T-G-HIKLVDF---GS---AA-----------K-----------M------------T---V-------E---------------------------------K-M--V-------------------N----------Tk----L-PVG-T----P-------------------DY--MAPEV--L---------Tv------Sngdgk--------GS--Y-GAECDWWSL---GVVAYEMAY----------G--R---S-----P-F------S----E-G-------T---------------ST---K----TF----N-----------NIM------N---------------------Fq-------------------R----------------------F---------------------L---K-F-P---Qd-V----K----I-----S-----D--E---FL---DLMQS--------LLCG--QKERL-

>sp|H3BGN6|cit|agc:dmpk|Latimeria  {|0(1)|}sp|H3BGN6|cit|agc:dmpk|Latimeria
FEVRSMV-GRGHFAE--------------------------------------------------------------------V-K---VVQ-E-----------KA-------------------T------G-----D--V--YAMKV----MN-K---Q----S-MLaq--------------D--N-V--A-------------F-------Y-EE-ERNI-LAQ------V------------------T--------S---PWIPHLQCAF-----------Q-------D----------K----N----H----LY--------LVME-YQ-------P-GG----DLLA---M---L-N---R--Y----------------------------------------------------------------------------------Ddq-----F-------D-E-------SMAQFYLAELVLAIHTVH-Q-M-GY---------VHRDIKPENVL---I--------D--------------------------R------------------T-G-HIKLADF---GS---AA-----------K-----------L------------T---A-------N---------------------------------K-M--V-------------------N----------Sk----L-PIG-T----P-------------------DY--MAPEV--L---------M-------Vingdgr-------SS--Y-GLECDWWSL---GIIAYEMIY----------G--K---T-----P-F------T----E-G-------T---------------ST---K----TF----N-----------NIM------N---------------------Fq-------------------R----------------------F---------------------L---K-F-P---Ee-P----K----V-----S-----K--E---FL---DLVQS--------LLCG--QKERL-

>sp|B1WB68|cit|agc:dmpk|Xenopus  {|0(1)|}sp|B1WB68|cit|agc:dmpk|Xenopus
FEIKNVV-GHGHFAE--------------------------------------------------------------------V-H---VVK-E-----------KV-------------------T------G-----D--I--FAMKV----MK-K---K----A-LLaq--------------D--Q-V--S-------------F-------F-EE-ERNI-LSH------H------------------N--------S---PWIPQLHYAF-----------Q-------D----------K----E----N----LY--------LVMQ-YQ-------P-GG----DLFA---L---M-N---R--Y----------------------------------------------------------------------------------Deq-----F-------D-E-------NMAQFYLAELVLAIYSVH-Q-M-GY---------VHRDIKPENIL---I--------D--------------------------R------------------T-G-HIKLVDF---GS---AA-----------K-----------L------------T---A-------N---------------------------------K-T--V-------------------N----------Ak----L-PVG-T----P-------------------DY--IAPEV--L---------M-------Vmngdgr-------ST--Y-GPECDWWSL---GIVAYEMMY----------G--K---S-----P-F------T----E-G-------T---------------SI---K----TF----N-----------NIM------N---------------------Fq-------------------R----------------------F---------------------L---K-F-P---Ee-P----K----L-----S-----S--N---FL---DLIQS--------LICG--QKERL-

>sp|W5M0C9|cit|agc:dmpk|Lepisosteus sp|W5M0C9|cit|agc:dmpk|Lepisosteus
FEVRGVV-GRGRSAE--------------------------------------------------------------------V-Q---VVG-E-----------RT-------------------T------G-----D--V--YAMKV----MS-K---S----R-LRal--------------E--D-V--A-------------L-------Y-EE-ERAI-LAR------N------------------H--------S---PWVPELQHAF-----------Q-------D----------R----D----N----LY--------LVME-YL-------P-GG----DLLA---L---M-N---R--Y----------------------------------------------------------------------------------Edq-----F-------D-E-------ATAQFFLAELVLAIHSVH-Q-M-GY---------VHRDVRPENVL---L--------D--------------------------R------------------T-G-HIKLADF---GS---AA-----------R-----------L------------T---A-------T---------------------------------K-T--V-------------------S----------Sk----L-PLG-T----P-------------------DF--TAPEV--L---------N-------Aakgda--------GP--Y-GVECDWWSL---GVIAYEMIY----------R--K---S-----P-F------A----E-G-------T---------------ST---K----TI----N-----------NIL------N---------------------Fq-------------------R----------------------Y---------------------L---K-F-P---Ee-P----Q----A-----S-----R--E---FV---DLVQS--------LLCG--PGERLG

>sp|A0A0B2VHL4|cdc42bpb|agc:dmpk|Toxocara sp|A0A0B2VHL4|cdc42bpb|agc:dmpk|Toxocara
FEVLKVI-GRGAFGE--------------------------------------------------------------------V-A---VVR-M-----------KN-------------------T------E-----R--V--YAMKI----LN-K---W----E-MLkr--------------A--E-T--A-------------C-------F-KE-ERDV-LVY------G------------------D--------R---RWITNLHFAF-----------Q-------D----------E----R----N----LY--------LIMD-YY-------V-GG----DLLT---L---L-S---K--F----------------------------------------------------------------------------------Evr-----I-------P-E-------DMARFYVAEMVLAIDSVH-R-L-GY---------VHRDIKPDNVL---L--------D--------------------------I------------------N-G-HIRLADF---GS---CL-----------K-----------L------------L---P-------D---------------------------------G-T--V-------------------H----------Sn----V-AVG-T----P-------------------DY--ISPEI--L---------R-------Amedgr--------GR--Y-GAECDWWSL---GVCMYEMLY----------G--V---A-----P-F------Y----A-E-------S---------------LV---E----TY----G-----------KIM------S---------------------Hq-------------------E----------------------M---------------------L---D-F-P---Dd-I----E----V-----T-----E--E---AK---DLMKK--------LICP--RETRLG

>sp|W5L6A5|dmpk|agc:dmpk|Astyanax sp|W5L6A5|dmpk|agc:dmpk|Astyanax
FNILKVI-GRGTFSE--------------------------------------------------------------------V-A---VAR-M-----------RS-------------------N------R-----Q--V--YALKI----MN-K---W----D-MLkr--------------G--E-T--A-------------C-------Y-QE-EREV-LLK------G------------------D--------R---RWITELHYAF-----------Q-------D----------D----N----Y----LY--------LAMD-YY-------V-GG----DLLT---L---L-S---K--F----------------------------------------------------------------------------------Gdr-----I-------P-E-------GMGQFYLAEMVMAIDSIH-K-L-GY---------VHRDIKPDNIL---L--------T--------------------------A------------------D-G-HVRLGDF---GS---CL-----------K-----------L------------K---D-------D---------------------------------G-L--V-------------------H----------Ts----L-AVG-T----P-------------------DY--LSPEI--L---------R-------Avegg---------GG--Y-GKECDWWAL---GVCAYEMLL----------G--T---T-----P-F------Y----A-E-------S---------------LS---E----TY----A-----------KII------H---------------------Fq-------------------D----------------------Y---------------------F---E-F-P---PgaV----E----I-----S-----E--E---AR---ALISG--------LLCE--RIERLG

>sp|F1N747|cit|agc:dmpk|Bos  {|1(1)|}sp|F1N747|cit|agc:dmpk|Bos
---KLAM-AVGHWFS--------------------------------------------------------------------K-C---ILR-R-----------KK-------------------T------H-----T--I--NSIKV----LE-K---Ki---S-CMrl--------------Q--I-K--K-------------G-------L-NQ-EQNL-LLH------S------------------F--------T---PFLNAISQPF-----------F-------D----------K----E----F----CY--------LVME-YQ-------P-GG----DLLS---L---L-N---R--Y----------------------------------------------------------------------------------Edq-----L-------D-E-------NMIQFYLAELILAVHSVH-Q-M-GY---------VHRDIKPENIL---I--------D--------------------------R------------------T-G-HIKLVDF---GS---AA-----------K-----------M------------N---S-------N---------------------------------K-M--V-------------------N----------Ak----L-PVG-T----P-------------------DY--MAPEV--L---------T-------Vmngdgk-------GA--Y-SLDCDWWSV---GVIAYEMVY----------G--R---C-----P-F------T----E-G-------T---------------SA---K----TF----N-----------NIM------N---------------------Fq-------------------R----------------------F---------------------L---K-F-P---Dd-P----K----V-----S-----S--E---LL---DLIQS--------LLCG--QKERL-

>sp|I3JSJ1|rock1|agc:dmpk|Oreochromis sp|I3JSJ1|rock1|agc:dmpk|Oreochromis
YEVVKVI-GRGAFGE--------------------------------------------------------------------V-Q---LVR-H-----------KA-------------------T------S-----K--V--YAMKL----LS-K---F----E-MIkr--------------S--D-S--A-------------F-------F-WE-ERDI-MAF------A------------------N--------S---SWVVQLFFAF-----------Q-------D----------D----R----Y----LY--------MVME-YM-------P-GG----DLVN---L---M-S---N--Y----------------------------------------------------------------------------------D-------V-------P-E-------KWARFYTAEVVLALDGIH-S-M-GF---------IHRDVKPDNML---L--------D--------------------------K------------------A-G-HLKLADF---GT---CM-----------K-----------M------------N---K-------D---------------------------------G-M--V-------------------R----------Cd----T-AVG-T----P-------------------DY--ISPEV--L---------K-------Sqggd---------GY--Y-GRECDWWSV---GVFLYEMLVGi--------G--D---T-----P-F------Y----A-D-------S---------------LV---G----TY----S-----------KIM------N---------------------Hk-------------------N----------------------A---------------------L---T-F-P---Dd-S----D----I-----S-----N--D---AK---NLICA--------FLTD--REVRLG

>sp|S4RK06|cit|agc:dmpk|Petromyzon  {|0(1)|}sp|S4RK06|cit|agc:dmpk|Petromyzon
FEVRGVV-SRGHHSE--------------------------------------------------------------------V-Q---VVR-E-----------RA-------------------T------G-----D--V--YAMKV----LQ-K---S----L-LLhr--------------D--N-V--A-------------L-------F-EE-ERDV-LAR------A------------------S--------S---PWLTHLQYAF-----------Q-------D----------E----D----N----LY--------LVME-YH-------P-GG----DLLG---L---L-G---R--Y----------------------------------------------------------------------------------Edq-----L-------D-E-------SMVRFYLAELVLATQSLH-Q-M-GY---------VHRDLKPENVL---V--------D--------------------------R------------------T-G-HIKLADF---GS---AA-----------K-----------L------------N---A-------N---------------------------------K-M--V-------------------S----------Sk----L-PEG-S----P-------------------DY--IAPEV--L---------S-------Sfsgk---------GS--Y-GPECDWWSV---GVIAYEMVY----------G--K---T-----P-F------A----E-G-------I---------------ST---K----TI----S-----------NIK------N---------------------Fq-------------------K----------------------F---------------------V---R-F-P---Se-P----A----V-----S-----V--E---FV---DLVKG--------LLCG--RVDRL-

>sp|I1F6W9|loc100635161|agc:dmpk|Amphimedon  {|0(1)|}sp|I1F6W9|loc100635161|agc:dmpk|Amphimedon
FITKGII-GQGHFGE--------------------------------------------------------------------V-R---VVQ-E-----------KT-------------------T------S-----Q--I--YAMKI----MK-K---T----H-ILqq--------------A--D-A--T-------------F-------F-IE-ERDI-MAL------G------------------N--------S---QWLTKLHYAF-----------Q-------D----------E----K----C----LY--------LVMD-YH-------P-GG----DLFT---V---M-E---R--K----------------------------------------------------------------------------------Emg-----M-------T-E-------GEACFYTAEIICALHDLH-Q-L-GF---------VHRDVKPDNVL---I--------T--------------------------R------------------S-G-HIKLVDF---GS---AS-----------R-----------L------------D---E-------N---------------------------------GkV--V-------------------D----------Yt----L-PVG-T----P-------------------EY--ISPEV--L---------T-------Sldkk---------LT--Y-GVSCDWWSV---GIIMYELLF----------E--V---T-----P-F------E----G-S-------T---------------TA---E----TY----A-----------NIM------S---------------------Yq-------------------T----------------------S---------------------L---Q-I-P---E-------E----L-----S-----P--E---AR---SLIES--------LLVK--PEKRL-

>sp|A8WVU9|let-502|agc:dmpk|Caenorhabditis sp|A8WVU9|let-502|agc:dmpk|Caenorhabditis
FRQLKVI-GRGAFGE--------------------------------------------------------------------V-H---LVR-H-----------TR-------------------T------N-----T--V--YAMKM----LN-K---D----D-MIkr--------------A--D-S--A-------------F-------F-WE-ERDI-MAH------A------------------N--------S---EWIVRLQYAF-----------Q-------D----------P----R----H----LY--------MVME-YM-------P-GG----DLVN---L---M-T---S--Y----------------------------------------------------------------------------------E-------V-------S-E-------KWTRFYTAEIVEALAALH-N-M-GY---------IHRDVKPDNML---I--------S--------------------------R------------------S-G-HIKLADF---GT---CV-----------K-----------M------------N---S-------N---------------------------------G-V--V-------------------R----------Cs----T-AVG-T----P-------------------DY--ISPEV--L---------R-------Nqgkd---------SE--F-GKEVDWWSV---GVFIYEMLV----------G--E---T-----P-F------Y----A-E-------A---------------LV---S----TY----A-----------NIM------N---------------------Hq-------------------T----------------------S---------------------L---R-F-P---De-P----L----I-----S-----T--Q---AK---DIIKK--------FLSA--APERLG

>sp|H2TR73|rock2|agc:dmpk|Takifugu sp|H2TR73|rock2|agc:dmpk|Takifugu
FEKVKII-GRGAFGE--------------------------------------------------------------------V-Q---LVR-H-----------RV-------------------S------Q-----K--V--YAMKL----LS-K---F----E-MIkr--------------S--D-S--A-------------F-------F-WE-ERDI-MAF------S------------------N--------S---PWVVQLCCAF-----------Q-------D----------E----H----Y----LY--------MVME-YM-------P-GG----DLVN---L---T-S---T--Y----------------------------------------------------------------------------------D-------V-------P-E-------KWAKFYTAEVVMALDAIH-S-M-GF---------IHRDVKPDNML---L--------D--------------------------R------------------N-G-HLKLADF---GT---CM-----------K-----------M------------N---S-------T---------------------------------G-M--V-------------------H----------Cd----T-AVG-T----P-------------------DY--ISPEV--L---------K-------Sqggd---------GY--Y-GRECDWWSV---GVFIFEMLV----------G--D---T-----P-F------Y----A-D-------S---------------LV---G----TY----S-----------KIM------D---------------------Hk-------------------N----------------------S---------------------L---N-F-P---Dd-V----D----I-----S-----K--N---AR---NIICA--------FLTD--REVRLG

>sp|A0A088ATG8|rock2|agc:dmpk|Apis sp|A0A088ATG8|rock2|agc:dmpk|Apis
FTLIKVI-GRGAFGE--------------------------------------------------------------------V-Q---LVR-H-----------KS-------------------T------Q-----K--V--YAMKL----LS-K---F----E-MIkr--------------S--D-S--A-------------F-------F-WE-ERDI-MAH------A------------------N--------S---QWIVQLHFAF-----------Q-------D----------Q----K----Y----LY--------MVMD-YM-------P-GG----DLVN---L---M-S---N--Y----------------------------------------------------------------------------------D-------V-------P-E-------KWAKFYCAEVVLALDAIH-L-M-GF---------VHRDVKPDNML---L--------D--------------------------K------------------H-G-HLKLADF---GT---CM-----------R-----------M------------D---I-------D---------------------------------G-L--V-------------------R----------Sd----T-AVG-T----P-------------------DY--ISPEV--L---------Q-------Sqgge---------GV--Y-GRECDWWSV---GVFLYEMLV----------G--D---T-----P-F------Y----A-D-------S---------------LV---G----TY----S-----------KIM------D---------------------Hr-------------------N----------------------S---------------------L---H-F-P---Qe-V----D----I-----S-----H--S---AK---NLICG--------FLTD--RTKRLG

>sp|W4Z8Q2|sp-rhoapk1|agc:dmpk|Strongylocentrotus sp|W4Z8Q2|sp-rhoapk1|agc:dmpk|Strongylocentrotus
FQMIKVI-GRGAFGE--------------------------------------------------------------------V-K---VVR-E-----------RT-------------------S------K-----K--V--YAMKC----LS-K---F----E-MIkr--------------S--D-S--A-------------F-------Y-WE-ERDI-MAH------A------------------N--------S---EWIVQLHYAF-----------Q-------D----------E----K----Y----LY--------MVMD-YM-------P-GG----DLVN---L---M-S---N--Y----------------------------------------------------------------------------------E-------I-------P-E-------KWARFYTAEVVLALDAIH-S-M-GF---------IHRDVKPDNML---L--------D--------------------------S------------------S-G-HLKLADF---GT---CM-----------R-----------M------------E---R-------D---------------------------------G-M--V-------------------R----------Sd----T-AVG-T----P-------------------DY--ISPEV--L---------K-------Sqagn---------GQ--Y-GRECDWWSV---GVFIYEMLV----------G--D---T-----P-F------Y----A-D-------S---------------LV---G----TY----S-----------KIM------D---------------------Hr-------------------N----------------------S---------------------L---E-F-P---Dd-I----S----I-----S-----G--P---AK---DLICK--------FLTD--RDTRLG

>sp|E3VQ36|rock1|agc:dmpk|Bombyx sp|E3VQ36|rock1|agc:dmpk|Bombyx
FHLIKVI-GRGAFGE--------------------------------------------------------------------V-Q---LVR-Q-----------KS-------------------T------N-----H--V--YAMKL----LS-K---V----E-MIkr--------------S--D-S--T-------------F-------F-WE-ERHI-MAH------A------------------N--------S---DWILKLHFAF-----------Q-------D----------H----K----Y----LY--------MVMD-YM-------P-GG----DLVS---L---M-S---N--Y----------------------------------------------------------------------------------D-------I-------P-E-------KWAKFYTMEIVLALDVIH-G-M-GF---------VHRDVKPDNML---I--------D--------------------------K------------------H-G-HLKLADF---GT---CM-----------R-----------M------------G---L-------D---------------------------------G-L--V-------------------R----------As----N-AVG-T----P-------------------DY--ISPEV--L---------Q-------Sqnge---------GV--Y-GRECDWWAV---GIFLYEMLI----------G--D---P-----P-F------Y----A-D-------S---------------LV---G----TY----G-----------KIM------D---------------------Hr-------------------N----------------------S---------------------L---Q-F-P---Dd-V----E----I-----S-----K--E---AK---SLIRG--------LLTD--RTKRLG

>sp|A0A0S7KXF4|rock2|agc:dmpk|Poeciliopsis sp|A0A0S7KXF4|rock2|agc:dmpk|Poeciliopsis
FEKVKLI-GRGAYGE--------------------------------------------------------------------V-Q---LVR-H-----------KA-------------------S------K-----K--V--YAMKQ----LS-K---F----E-MIkr--------------S--D-S--A-------------F-------F-WE-ERHI-MAF------S------------------N--------S---PWIVQLCCAF-----------Q-------D----------D----R----N----LY--------MVME-FM-------P-GG----DVVT---L---T-I---N--Y----------------------------------------------------------------------------------D-------I-------P-E-------KWARFYTAELVLALDAIH-S-M-GF---------IHRDIKPDNML---L--------D--------------------------G------------------H-G-HLKLADF---GT---CM-----------R-----------M------------N---S-------S---------------------------------G-L--V-------------------H----------Cv----T-AVG-T----P-------------------DY--ISPEV--L---------Q-------Sqggd---------GT--Y-GRECDWWSV---GVSLYELLV----------G--E---T-----P-F------Y----A-E-------S---------------LI---G----TY----G-----------KIM------N---------------------Hh-------------------N----------------------A---------------------L---V-F-P---Dd-V----E----M-----S-----Q--N---AK---DLISA--------FLTD--RKVRLG

>sp|A0A0V0RV22|rock1|agc:dmpk|Trichinella sp|A0A0V0RV22|rock1|agc:dmpk|Trichinella
FTLIKVI-GRGAFGE--------------------------------------------------------------------V-Q---LVR-H-----------KR-------------------T------N-----K--V--YAMKL----LN-K---F----E-MIkr--------------A--D-S--A-------------F-------F-WE-ERDI-MAY------A------------------D--------P---MWIVKLHYAF-----------Q-------D----------L----K----Y----LY--------MVME-YM-------P-GG----DLVN---L---M-A---N--Y----------------------------------------------------------------------------------D-------V-------P-E-------KWAKFYTAEVVLGLDAIH-S-M-GY---------IHRDVKPDNML---I--------S--------------------------A------------------S-G-HVKLADF---GT---CV-----------K-----------M------------D---S-------D---------------------------------G-L--V-------------------R----------Cs----T-AVG-T----P-------------------DY--ISPEV--L---------R-------Sqgse---------GV--Y-GRECDWWSV---GVFIYEMLV----------G--E---T-----P-F------Y----A-T-------S---------------LV---A----TY----S-----------KIM------N---------------------Hq-------------------S----------------------T---------------------L---T-F-P---Dd-V----S----I-----S-----D--A---AK---DIICK--------FLSN--RNVRLG

>sp|Q961D4|rok|agc:dmpk|Drosophila sp|Q961D4|rok|agc:dmpk|Drosophila
FHFIKLI-GAGAFGE--------------------------------------------------------------------V-Q---LVR-H-----------KS-------------------S------S-----Q--V--YAMKR----LS-K---F----E-MMkr--------------P--D-S--A-------------F-------F-WE-ERHI-MAH------A------------------N--------S---EWIVQLHFAF-----------Q-------D----------A----K----Y----LY--------MVMD-FM-------P-GG----DIVS---L---M-G---D--Y----------------------------------------------------------------------------------D-------I-------P-E-------KWAIFYTMEVVLALDTIH-N-M-GF---------VHRDVKPDNML---L--------D--------------------------S------------------Y-G-HLKLADF---GT---CM-----------R-----------M------------G---A-------N---------------------------------G-Q--V-------------------V----------Ss----N-AVG-T----P-------------------DY--ISPEV--L---------Q-------Sqgvd---------NE--Y-GRECDWWSV---GIFLYEMLF----------G--E---T-----P-F------Y----A-D-------S---------------LV---G----TY----G-----------KIM------D---------------------Hk-------------------N----------------------S---------------------L---S-F-P---Pe-V----E----I-----S-----E--Q---AK---ALIRA--------FLTD--RTQRLG

>sp|T2MHS2|rock2|agc:dmpk|Hydra sp|T2MHS2|rock2|agc:dmpk|Hydra
FNEIKVI-GRGAFGE--------------------------------------------------------------------V-K---LVR-H-----------KE-------------------T------K-----Q--V--YAMKL----LS-K---F----E-MIkr--------------S--E-S--A-------------F-------F-WE-ERDI-MAH------A------------------N--------S---EWIMAIHYAF-----------Q-------D----------E----K----F----LY--------MVMD-YM-------P-GG----DIIN---L---M-S---G--Y----------------------------------------------------------------------------------D-------I-------P-E-------IWARFYIMELVLAVDALH-K-Y-GF---------IHRDIKPDNML---L--------D--------------------------K------------------N-G-HLKLADF---GT---CM-----------R-----------M------------D---K-------D---------------------------------G-L--V-------------------R----------Sd----T-AVG-T----P-------------------DY--ISPEV--L---------Q-------Sqgsq---------GV--Y-GRECDYWSV---GIVLYELIV----------G--D---P-----P-F------C----D-D-------S---------------LI---G----TY----G-----------KIM------N---------------------Hk-------------------T----------------------S---------------------L---Q-F-P---Dy-I----E----M-----S-----S--N---CK---KLICG--------FLTT--RDQRLG

>sp|I1G2A7|loc100641926|agc:dmpk|Amphimedon sp|I1G2A7|loc100641926|agc:dmpk|Amphimedon
FQLIKVI-GRGAFGE--------------------------------------------------------------------V-H---LVR-M-----------KE-------------------T------K-----K--I--FAMKI----LS-K---F----E-MIrr--------------S--D-T--A-------------F-------F-WE-ERDI-MAH------T------------------T--------S---EWIVQLHYAF-----------Q-------D----------S----S----N----LY--------MVMD-YM-------P-GG----NIVS---L---M-E---R--Y----------------------------------------------------------------------------------E-------I-------P-E-------EWAQFYIAELVLALEAVH-S-M-GY---------VHRDVKPENML---L--------D--------------------------G------------------R-G-HLKLADF---GT---CM-----------K-----------V------------D---K-------N---------------------------------G-K--V-------------------R----------Ce----T-AVG-T----P-------------------DY--ISPEV--L---------K-------Sqggd---------GY--Y-GKECDWWSV---GVVMFEMLC----------G--D---L-----P-F------Y----S-D-------S---------------LI---G----TY----S-----------NIM------N---------------------Hk-------------------N----------------------T---------------------L---Q-F-----Td-V----Q----L-----S-----A--N---AK---NIIVH--------FLED--ASNRLG

>sp|I3L9J1|dmpk|agc:dmpk|Sus  {|2(0)|}sp|I3L9J1|dmpk|agc:dmpk|Sus
-EVSLEP-PLGGVGDlt------------------------------------------------------------------V-A---VVK-M-----------KQ-------------------T------G-----Q--V--YAMKI----MN-K---W----D-MLkr--------------G--E-V--S-------------C-------F-RE-ERDV-LVN------G------------------D--------Q---RWITQLHFAF-----------Q-------D----------E----N----Y----LY--------LVME-YY-------V-GG----DLLT---L---L-S---K--F----------------------------------------------------------------------------------Ger-----I-------P--------------------------------GY---------VHRGARLESVV---L--------Gr-------------------------R------------------C-G-HIRLADF---GS---CL-----------K-----------L------------R---A-------D---------------------------------G-T--V-------------------R----------Sl----V-AVG-T----P-------------------DY--LSPEI--L---------Q-------A--------------------XECDWWAL---GVFAYEMFY----------G--Q---T-----P-F------Y----A-D-------S---------------TA---E----TY----G-----------KIV------H---------------------Yk-------------------E----------------------H---------------------L---S-L-Pl--Ad-A----G----V-----P-----E--E---AR---DLIQQ--------LLCP--REMRLG

>sp|G1QPB1|dmpk|agc:dmpk|Nomascus sp|G1QPB1|dmpk|agc:dmpk|Nomascus
---------------------------------------------------------------------------------------------M-----------KQ-------------------T------G-----Q--V--YAMKI----MN-K---W----D-MLkr--------------G--E-V--S-------------C-------F-RE-ERDV-LVN------G------------------D--------R---RWITQLHFAF-----------Q-------D----------E----N----Y----L-----------VS-SG-------P-GL----GRGX---X---X-X---X--X----------------------------------------------------------------------------------Xxx-----X-------X-A-------EMARFYLAEIVMAIDSVH-R-L-GY---------VHRDIKPDNIL---L--------D--------------------------R------------------C-G-HIRLADF---GS---CL-----------K-----------L------------R---A-------D---------------------------------G-T--V-------------------R----------Sl----V-AVG-T----P-------------------DY--LSPEI--L---------Q-------Avgsgp--------GS--Y-GPECDWWAL---GVFAYEMFY----------G--Q---T-----P-F------Y----A-D-------S---------------TA---E----TY----G-----------KIV------H---------------------Yk-------------------E----------------------H---------------------L---S-L-Pm--Ae-E----G----V-----P-----E--E---AR---DFIQR--------LLCP--PETRLG

>sp|F7G2Y1|rock1|agc:dmpk|Monodelphis sp|F7G2Y1|rock1|agc:dmpk|Monodelphis
YEVVKVI-GRGAFGE--------------------------------------------------------------------V-Q---LVR-H-----------KS-------------------T------R-----K--V--YAMKL----LS-K---F----E-MIkr--------------S--D-S--A-------------F-------F-WE-ERDI-MAF------A------------------N--------S---PWVVQLYYAF-----------Q-------D----------D----R----Y----LY--------MVME-YM-------P-GG----DLVN---L---M-S---N--Y----------------------------------------------------------------------------------D-------V-------P-E-------KWARFYTAEVVLALDAIH-S-M-GF---------IHRDVKPDNML---L--------D--------------------------K------------------S-G-HLKLADF---GT---CM-----------K-----------M------------N---K-------K---------------------------------I-T--L-------------------L----------En----V-TEL-T----S-------------------LM--WTSTV--L------------------------------------------MWTV---LTMLYKE----------------------------------F----E-D-------S---------------LV---G----TY----S-----------KIM------S---------------------Hk-------------------N----------------------S---------------------L---T-F-P---Dd-N----D----I-----S-----K--E---AK---NLICA--------FLTD--REVRLG

>sp|E6ZG42|cit|agc:dmpk|Dicentrarchus sp|E6ZG42|cit|agc:dmpk|Dicentrarchus
----------------------------------------------------------------------------------------------------------------------------------------------------------MN-K---S----V-LRtq--------------E--N-M--V-------------F-------H-EE-ERRI-LSL------N------------------S--------S---PWIPQLLYAF-----------Q-------D----------K----E----H----VY--------LAME-YL-------P-GG----DLMS---L---L-N---R--Y----------------------------------------------------------------------------------Edq-----F-------D-E-------SMAQFYLAELVEAIHAVH-Q-L-GY---------VHRDVKPENVL---I--------D--------------------------R------------------T-G-HIKLADF---GS---AA-----------R-----------L------------T---A-------N---------------------------------K-T--V-------------------A----------Apt---V-PIG-T----Q-------------------DF--LSPEV--L---------A-------Amnggth-------ST--Y-GVECDWWSL---GVIAYEMIY----------A--K---S-----P-F------S----E-G-------T---------------ST---K----TI----H-----------NIL------N---------------------Fq-------------------R----------------------F---------------------L---K-F-P---Eq-P----R----A-----S-----K--Q---FV---DLLQR--------LLCG--AKERLG

>sp|H2NW04|rock1|agc:dmpk|Pongo sp|H2NW04|rock1|agc:dmpk|Pongo
YEVVKVI-GRGAFGE--------------------------------------------------------------------V-Q---L--------------------------------------------------------------------------------------------------------------------------------------------------------------------------------------LFYAF-----------Q-------D----------D----R----Y----LY--------MVME-YM-------P-GG----DLVN---L---M-S---N--Y----------------------------------------------------------------------------------D-------V-------P-E-------KWARFYTAEVVLALDAIH-S-M-GF---------IHRDVKPDNML---L--------D--------------------------K------------------S-G-HLKLADF---GT---CM-----------K-----------M------------N---K-------E---------------------------------G-M--V-------------------R----------Cd----T-AVG-T----P-------------------DY--ISPEV--L---------K-------Sqggd---------GY--Y-GRECDWWSV---GVFLYEMLV---------------------------------------------------------------LV---G----TY----S-----------KIM------N---------------------Hk-------------------N----------------------S---------------------L---T-F-P---Dd-N----D----I-----S-----K--E---AK---NFICA--------FLTD--REVTLG

>sp|H2RQK9|grk6|agc:grk|Takifugu sp|H2RQK9|grk6|agc:grk|Takifugu
FRQYRVL-GKGGFGE--------------------------------------------------------------------V-C---ACQ-V-----------RA-------------------T------G-----K--M--YACKK----LE-K---K----R-IKkr--------------K--G-E--S-------------M-------A-LN-EKQI-LEK------V------------------N--------S---RFVVSLAYAY-----------E-------T----------K----D----A----LC--------LVLT-LM-------N-GG----DLKF---H---I-Y---H--M---G------------------------------------------------------------------------------Esg-----F-------D-E-------KRAVFYSAEICCGLEDLH-R-E-RI---------VYRDLKPENIL---L--------D--------------------------D------------------HgG-HIRISDL---GL---AV-----------H-----------V------------P---E-----------------------------------------G-Q--T-------------------I----------K-----G-RVG-T----V-------------------GY--MAPEV--V---------K-------N-------------ER--Y-TFSPDWWAL---GCLLYEMIE----------G--Q---S-----P-F------QqrkkK-I-------K---------------RE---E----VE----K-----------LVR------E---------------------V-------------------------------------------E---------------------E---E-Y-S------S----K----F-----S-----E--D---AK---SLCKM--------LLAK-DPKVRLG

>sp|H2LIU3|grk7|agc:grk|Oryzias sp|H2LIU3|grk7|agc:grk|Oryzias
FYEFRTL-GKGGFGE--------------------------------------------------------------------V-C---AVQ-V-----------KN-------------------T------G-----Q--M--YACKK----LC-K---K----R-LKkk--------------G--G-E--K-------------M-------A-LL-EKQI-LEK------V------------------N--------S---LFLVNLAYAY-----------D-------T----------K----T----H----LC--------LVMT-LM-------N-GG----DLKY---H---I-Y---N--I---Gydgkgv------------------------------------------------------------------------Dkg-----I-------E-M-------KRIIHYTAQITTGILHLH-D-M-DI---------IYRDMKPENVL---L--------D--------------------------S------------------Q-G-QCRLSDL---GL---AI-----------E-----------I------------A---P-----------------------------------------G-K--T-------------------V----------T-----Q-MAG-T----G-------------------AY--MAPEI--L---------S-------K-------------TP--Y-RTSVDWWAL---GCSIYEMVA----------G--Y---T-----P-F------KgpesK-V-------E---------------KE---E----VQ----R-----------RIL------N---------------------E-------------------------------------------E---------------------P---K-W-E------H----Kc---F-----D-----A--P---TK---DVIQQ--------FLKK-KIDERLG

>sp|H2V4I2|grk1|agc:grk|Takifugu sp|H2V4I2|grk1|agc:grk|Takifugu
FLDFRVL-GKGGFGE--------------------------------------------------------------------V-S---ACQ-M-----------RA-------------------T------G-----K--L--YACKK----LN-K---K----R-LKkr--------------K--G-Y--E-------------G-------A-MV-EKRI-LAR------V------------------H--------S---RFIVSLAYAF-----------Q-------T----------K----T----E----LC--------LVMT-IM-------N-GG----DMRY---H---I-Y---N--V---Den----------------------------------------------------------------------------Npg-----F-------Q-E-------PRACYYAAQIIQGLEHLH-Q-K-RI---------IYRDLKPENVL---L--------D--------------------------N------------------E-G-NVRISDL---GL---AV-----------E-----------L------------A---D-----------------------------------------H-Qd-K-------------------I----------K-----G-YAG-T----P-------------------GF--MAPEL--L---------K-------G-------------EE--Y-DYSVDYFAL---GVTVYEFIA----------A--K---G-----P-F------RtrgeK-V-------E---------------NK---V----LK----K-----------RVL------N---------------------D-------------------------------------------P---------------------V---T-Y-P------E----K----F-----S-----E--K---AR---SFCED--------LLVR-EVDKRLG

>sp|H3AWD8|grk1|agc:grk|Latimeria sp|H3AWD8|grk1|agc:grk|Latimeria
FQDFRIL-GKGGFGE--------------------------------------------------------------------V-L---ACQ-M-----------KA-------------------T------G-----K--M--YACKK----LN-K---K----R-LKkr--------------K--G-Y--E-------------G-------A-IV-EKRI-LAK------V------------------H--------S---RFIVSLAYAF-----------Q-------T----------K----A----E----LC--------LVMT-IM-------N-GG----DLRY---H---I-Y---N--V---Den----------------------------------------------------------------------------Npg-----F-------D-E-------TRACFYAAQIICGMEHLH-Q-N-RI---------IYRDLKPENVL---L--------D--------------------------N------------------D-G-NVRISDL---GL---AV-----------E-----------L------------K---D-----------------------------------------N-Qt-K-------------------T----------K-----G-YAG-T----Pet-----------------GF--MAPEL--L---------R-------G-------------EE--Y-DYSVDYFTL---GVTLYEMIA----------A--K---G-----P-F------RsrgeK-V-------E---------------NK---E----VK----K-----------RIL------N---------------------D-------------------------------------------P---------------------V---T-Y-S------E----K----F-----S-----E--V---SK---SFCEA--------LLEK-SIEKRLG

>sp|W5N3H6|grk6|agc:grk|Lepisosteus sp|W5N3H6|grk6|agc:grk|Lepisosteus
FRQYRVL-GKGGFGE--------------------------------------------------------------------Q-K---LCS-L-----------FC-------------------V------S-----K--M--YACKK----LE-K---K----R-IKkr--------------K--G-E--S-------------M-------A-LN-EKQI-LEK------V------------------N--------S---RFVVSLAYAY-----------E-------T----------K----D----A----LC--------LVLT-LM-------N-GG----DLKF---H---I-Y---H--M---G------------------------------------------------------------------------------Dag-----F-------D-E-------NRAVFYAAEICCGLEDLH-R-E-RI---------VYRDLKPENIL---L--------D--------------------------D------------------H-G-HIRISDL---GL---AV-----------H-----------V------------P---E-----------------------------------------D-Q--T-------------------I----------K-----G-RVG-T----V-------------------GY--MAPEV--V---------K-------N-------------ER--Y-TFSPDWWAL---GCLLYEMIE----------G--Q---S-----P-F------QqrkkK-I-------K---------------RE---E----VE----R-----------LVK------E---------------------V-------------------------------------------E---------------------E---E-Y-S------S----K----F-----S-----E--E---AK---SLCRQ--------LLVK-DPSERLG

>sp|F6T8Q5|grk1|agc:grk|Xenopus sp|F6T8Q5|grk1|agc:grk|Xenopus
FMDFRIL-GKGGFGE--------------------------------------------------------------------V-S---ATQ-M-----------RA-------------------T------G-----K--M--YACKK----LS-K---K----R-LKkr--------------K--G-F--E-------------G-------A-MV-EKRI-LAK------V------------------H--------S---RFIVSLAYAF-----------Q-------T----------K----N----D----VC--------LVMT-IM-------N-GG----DLRF---H---I-Y---N--M---Dee----------------------------------------------------------------------------Npg-----I-------D-E-------HRASFYTAQIISGLEHLH-Q-N-RI---------IYRDLKPENVL---L--------D--------------------------N------------------D-G-NVRISDL---GL---AV-----------E-----------L------------K---E-----------------------------------------K-Ks-K-------------------A----------K-----G-YAG-T----P-------------------GF--MAPEL--L---------Q-------G-------------EE--Y-DYAVDYFSL---GVTLYEMIA----------A--R---G-----P-F------RcrgeKvV-------E---------------NK---E----LK----N-----------RIL------N---------------------D-------------------------------------------S---------------------V---T-Y-S------G----K----F-----S-----L--D---CK---SICEA--------LLDK-DPKKRMG

>sp|U3II51|grk4|agc:grk|Anas sp|U3II51|grk4|agc:grk|Anas
FRHYRVL-GKGGFGE--------------------------------------------------------------------V-C---ACQ-V-----------RA-------------------T------G-----K--M--YACKK----LE-K---K----R-IKkr--------------K--G-E--S-------------M-------A-LN-EKRI-LEK------V------------------N--------S---RFVVSLSYTY-----------E-------T----------K----D----A----LC--------LVLT-IM-------N-GG----DLKF---H---I-Y---N--M---G------------------------------------------------------------------------------Npg-----F-------D-E-------ERAIFYAAELCCGLEDLQ-K-E-RI---------VYRDLKPENIL---L--------D--------------------------Dcar---------------T-G-HIRISDL---GL---AV-----------Q-----------I------------P---E-----------------------------------------G-E--T-------------------V----------R-----G-RVG-T----V-------------------GY--MAPEV--L---------K-------N-------------EK--Y-TFSPDWWGL---GCLIYEMIE----------G--Q---S-----P-F------RkhkeR-V-------K---------------RD---E----ID----R-----------RVK------E---------------------D-------------------------------------------Q---------------------E---T-Y-S------D----K----F-----S-----E--E---AK---SICRM--------LLAK-NPGERLG

>sp|G3WY66|grk7|agc:grk|Sarcophilus sp|G3WY66|grk7|agc:grk|Sarcophilus
FEEFRVL-GKGGFGE--------------------------------------------------------------------V-C---AVQ-V-----------KN-------------------T------G-----K--M--YACKK----LD-K---K----R-LKkk--------------R--G-E--Q-------------M-------A-LL-EKEI-LEK------V------------------N--------S---PFIVTLAYAF-----------E-------S----------K----S----H----LC--------LVMS-LM-------N-GG----DLKY---H---I-Y---H--V---G------------------------------------------------------------------------------Erg-----L-------E-I-------NRIIFYSAQITCGILHLH-S-I-GI---------VYRDMKPENVL---L--------D--------------------------D------------------R-G-NCRLSDL---GL---AV-----------Q-----------I------------K---D-----------------------------------------G-K--S-------------------I----------T-----Q-RAG-T----N-------------------GY--MAPEI--L---------K-------E-------------EEs-Y-SYPVDWFAM---GCTIYEMVA----------G--R---T-----P-F------KdymeK-V-------S---------------KE---D----LK----Q-----------RTL------K---------------------E-------------------------------------------E---------------------V---I-F-Q---H--S----G----F-----T-----E--E---AK---DVCRL--------FLAK-RAEQRLG

>sp|A0A096P018|grk1|agc:grk|Papio sp|A0A096P018|grk1|agc:grk|Papio
FLDFRVL-GKGGFGE--------------------------------------------------------------------V-S---ACQ-M-----------KA-------------------T------G-----K--L--YACKK----LN-K---K----R-LKkr--------------K--G-Y--Q-------------G-------A-MV-EKKI-LMK------V------------------H--------S---RFIVSLAYAF-----------E-------T----------K----A----D----LC--------LVMT-IM-------N-GG----DIRY---H---I-Y---N--V---Nee----------------------------------------------------------------------------Npg-----F-------P-E-------PRAVFYTAQIICGLEHLH-Q-R-RI---------VYRDLKPENVL---L--------D--------------------------N------------------D-G-RRRPRRQ---GA---AV-----------M-----------C------------M---G-----------------------------------------L-Qg-A-------------------T----------K-----G-GQG-Q----A-------------------GF--MAPEL--L---------Q-------G-------------EE--Y-DFSVDYFAL---GVTLYEMIA----------A--R---G-----P-F------RargeK-V-------E---------------NK---E----LK----Q-----------RIV------S---------------------E-------------------------------------------P---------------------V---K-Y-P------D----K----F-----S-----Q--A---SK---DFCEA--------LLEK-DPEKRLG

>sp|E2QZX7|grk1|agc:grk|Canis sp|E2QZX7|grk1|agc:grk|Canis
FLDFRVL-GKGGFGE--------------------------------------------------------------------V-S---ACQ-M-----------KA-------------------T------G-----K--L--YACKK----LN-K---K----R-LKkr--------------K--G-Y--Q-------------G-------A-MV-EKKI-LAK------V------------------H--------S---RFIVSLAYAF-----------E-------T----------K----T----D----LC--------LVMT-IM-------N-GG----DIRY---H---I-Y---N--V---N------------------------------------------------------------------------------Eespg---F-------Q-E-------PRAIFYTAQIISGLEHLH-Q-R-GI---------VYRDLKPENVL---L--------D--------------------------D------------------D-G-NIRISDL---GL---AV-----------E-----------L------------K---D-----------------------------------------G-Qt-K-------------------T----------K-----G-YAG-T----P-------------------GF--MAPEL--L---------R-------G-------------EE--Y-DFSVDYFAL---GVTLYEMIA----------A--R---G-----P-F------RargeK-V-------E---------------NK---E----LK----Q-----------RVL------S---------------------E-------------------------------------------A---------------------I---K-Y-P------D----K----F-----S-----Q--V---SK---DFCEA--------LLEK-DPEKRLG

>sp|H0VNV0|grk1|agc:grk|Cavia sp|H0VNV0|grk1|agc:grk|Cavia
FLDFRVL-GKGGFGE--------------------------------------------------------------------V-W---ACQ-M-----------KA-------------------T------G-----K--M--YACKK----LN-K---K----R-LKkr--------------K--G-Y--Q-------------G-------A-MV-EKKI-LAK------V------------------H--------S---QFIVSLAYAF-----------E-------T----------K----T----D----LC--------LVMT-IM-------N-GG----DLRY---H---I-Y---N--V---Dee----------------------------------------------------------------------------Npg-----F-------S-E-------PRAVFYTAQIISGLEHLH-Q-R-RI---------VYRDLKPENVL---L--------D--------------------------N------------------D-G-NVRLSDL---GL---AV-----------E-----------L------------Q---E-----------------------------------------G-Qn-K-------------------T----------K-----G-YAG-T----P-------------------GF--MAPEL--L---------R-------G-------------EE--Y-DFSVDYFAL---GVTLYEMIA----------A--R---G-----P-F------RargeK-V-------E---------------NQ---E----LK----Q-----------RIL------L---------------------E-------------------------------------------P---------------------V---K-Y-P------D----T----F-----S-----Q--A---SK---DFCEA--------LLEK-DPARRLG

>sp|F7FA38|grk1|agc:grk|Monodelphis sp|F7FA38|grk1|agc:grk|Monodelphis
FLDFRVL-GKGGFGE--------------------------------------------------------------------V-S---GCQ-M-----------KA-------------------T------G-----K--M--YACKK----LN-K---K----R-LKkr--------------K--G-Y--Q-------------G-------A-MV-EKKI-LEK------V------------------H--------S---RFIVSLAYAF-----------E-------T----------K----T----D----LC--------LVMT-IM-------N-GG----DLRY---H---I-Y---N--V---Nee----------------------------------------------------------------------------Npg-----F-------E-E-------PRAVFYIAQIVCGMEHLH-Q-K-RI---------VYRDLKPENVL---L--------D--------------------------N------------------D-G-NVRISDL---GL---AV-----------E-----------L------------K---E-----------------------------------------G-Qt-K-------------------T----------K-----G-YAG-T----P-------------------GF--MAPEL--L---------R-------S-------------EE--Y-DFSVDYFAL---GVTLYEMIA----------A--T---G-----P-F------RargeK-I-------E---------------NK---E----LK----Q-----------RII------S---------------------E-------------------------------------------P---------------------V---K-Y-T------E----K----F-----S-----K--A---SK---DFCEA--------LLEK-DPEKRLG

>sp|I3MU00|grk1|agc:grk|Ictidomys sp|I3MU00|grk1|agc:grk|Ictidomys
FLDFRVL-GKGGFGE--------------------------------------------------------------------V-S---ACQ-M-----------KA-------------------T------G-----K--M--YACKK----LN-K---K----R-LKkr--------------K--G-Y--Q-------------G-------A-MV-EKTI-LTK------V------------------H--------S---RFIVSLAYAF-----------E-------T----------K----T----D----LC--------LVMT-IM-------S-GG----DVRY---H---I-Y---S--V---D------------------------------------------------------------------------------Eespg---L-------P-E-------PRATFYAAQMLSGLEHLH-Q-R-RI---------VYRDLKPENVL---L--------D--------------------------D------------------G-G-NVRISDL---GL---AV-----------E-----------L------------P---E-----------------------------------------G-Qs-K-------------------T----------R-----G-YAG-T----P-------------------GF--MAPEL--L---------R-------G-------------EE--Y-DFSVDYFAL---GATLYEMIA----------A--R---G-----P-F------RargeK-V-------E---------------NQ---E----LK----Q-----------RVL------S---------------------E-------------------------------------------P---------------------V---A-Y-S------D----K----F-----G-----Q--A---SR---DFCEA--------LLEK-DPEKRLG

>sp|K7G594|grk1|agc:grk|Pelodiscus sp|K7G594|grk1|agc:grk|Pelodiscus
FLDFRVL-GKGGFGE--------------------------------------------------------------------V-C---ACQ-M-----------RA-------------------T------G-----K--M--YANKK----LN-K---K----R-LKkr--------------N--G-Y--E-------------G-------A-IV-EKRI-LAK------V------------------H--------S---RFIVTLAYAF-----------Q-------T----------K----V----D----LC--------LVMT-LM-------N-GG----DLRY---H---V-Y---N--V---Dek----------------------------------------------------------------------------Npg-----F-------P-E-------SRAVFYTAQIICGLEHLH-Q-N-RI---------IYRDLKPENVL---L--------D--------------------------D------------------A-G-HVRLSDL---GL---AV-----------E-----------L------------P---E-----------------------------------------G-Kd-K-------------------T----------K-----G-YAG-T----P-------------------GF--MAPEL--L---------Q-------N-------------QE--Y-DWSVDYFTL---GVTLYEMIE----------A--K---G-----P-F------RsrgeK-V-------E---------------NK---E----VT----R-----------RIL------H---------------------D-------------------------------------------P---------------------V---Q-Y-S------E----K----F-----S-----P--T---CQ---AACEG--------LLAK-DPAGRLG

>sp|O73685|grk1|agc:grk|Gallus sp|O73685|grk1|agc:grk|Gallus
FADFRVL-GKGGFGK--------------------------------------------------------------------V-C---ACQ-R-----------RA-------------------T------G-----K--M--YANKK----LN-K---K----R-LKkr--------------Q--G-Y--E-------------A-------A-MV-EKRI-LAR------V------------------H--------S---RFIVSLACAF-----------Q-------T----------K----T----D----LC--------LVMT-LM-------N-GG----DLRY---H---V-Y---N--V---Dee----------------------------------------------------------------------------Npg-----F-------P-E-------PRAVFYTAQILLGLEHLH-Q-H-RI---------VYRDLKPENVL---L--------D--------------------------D------------------A-G-HVRLSDM---GL---AV-----------E-----------L------------K---D-----------------------------------------G-Qn-K-------------------T----------R-----G-YAG-T----P-------------------GF--MAPEV--L---------R-------D-------------EE--Y-DMAVDYFTL---GVTLYEMLD----------A--K---G-----P-F------RrrgeK-V-------E---------------KK---E----VT----R-----------RTL------H---------------------D-------------------------------------------S---------------------V---S-Y-S------E----R----F-----S-----A--A---SR---SLCEG--------LLAK-DPQKRLG

>sp|E1BP29|grk6|agc:grk|Bos sp|E1BP29|grk6|agc:grk|Bos
FRQYRVL-GKGGFGE--------------------------------------------------------------------V-S---GCQ-V-----------RA-------------------T------G-----K--M--YACKK----LE-K---K----R-IKkr--------------K--G-E--A-------------M-------A-LN-EKQI-LEK------V------------------N--------S---RFVVSLAYAY-----------E-------T----------K----D----A----LC--------LVLT-LM-------N-GG----DLKF---H---I-Y---H--M---G------------------------------------------------------------------------------Qag-----F-------P-E-------ARAVFYAAEICCGLEDLH-R-E-RI---------VYRDLKPENIL---L--------D--------------------------D------------------H-G-HIRISDL---GL---AV-----------H-----------V------------P---E-----------------------------------------G-Q--T-------------------I----------K-----G-RVG-T----V-------------------GY--MAPEV--V---------K-------N-------------ER--Y-TFSPDWWAL---GCLLYEMIA----------G--Q---S-----P-F------QqrkkK-I-------K---------------RE---E----VE----R-----------LVK------E---------------------V-------------------------------------------P---------------------E---E-Y-S------E----H----F-----S-----P--Q---AR---SLCTQ--------LLCK-DPSERLG

>sp|F6VXX6|grk6|agc:grk|Xenopus sp|F6VXX6|grk6|agc:grk|Xenopus
FRQYRVL-GKGGFGE--------------------------------------------------------------------V-C---ACQ-V-----------RA-------------------T------G-----K--M--YACKK----LE-K---K----R-IKkr--------------K--G-E--S-------------M-------A-LN-EKQI-LER------V------------------N--------S---RFVVSLAYAY-----------E-------T----------K----D----A----LC--------LVLT-LM-------N-GG----DLKF---H---I-Y---H--M---G------------------------------------------------------------------------------Dag-----F-------D-E-------GRAIFYAAEICCGLEHLH-Q-E-RI---------VYRDLKPENIL---L--------D--------------------------D------------------D-G-HIRISDL---GL---AV-----------H-----------I------------P---E-----------------------------------------D-Q--T-------------------I----------K-----G-RVG-T----V-------------------GY--MAPEV--V---------R-------N-------------ER--Y-TFSPDWWAL---GCLLYEMIE----------G--Q---S-----P-F------QqrkrK-I-------K---------------RE---E----VE----R-----------LVK------E---------------------G-------------------------------------------Q---------------------E---E-Y-S------A----K----F-----S-----P--D---AQ---SLCKM--------LLLK-DPSERLG

>sp|G3W8H6|grk4|agc:grk|Sarcophilus sp|G3W8H6|grk4|agc:grk|Sarcophilus
FRHYRVL-GKGGFGE--------------------------------------------------------------------V-C---ACQ-V-----------RA-------------------T------G-----K--M--YACKK----LE-K---K----R-IKkr--------------K--G-E--S-------------M-------A-LN-EKKI-LEK------V------------------H--------S---RFVVSLSYTY-----------E-------T----------K----D----A----LC--------LVLT-IM-------N-GG----DLKF---H---I-Y---N--M---G------------------------------------------------------------------------------Npg-----L-------D-E-------ERAIFYAAELCCGLEDLQ-R-E-RI---------VYRDLKPENIL---L--------D--------------------------D------------------ReG-HIRISDL---GL---AM-----------Q-----------I------------P---E-----------------------------------------G-E--T-------------------I----------R-----G-RVG-T----I-------------------GY--MAPEV--I---------N-------N-------------EN--Y-TFSPDWWGL---GCLIYEMIQ----------G--Q---S-----P-F------RkrkeK-V-------K---------------RE---E----VD----R-----------RVK------E---------------------D-------------------------------------------Q---------------------E---E-Y-S------E----K----F-----S-----E--E---AQ---SICRM--------LLEK-DPRKRLG

>sp|H0WSG4|grk4|agc:grk|Otolemur sp|H0WSG4|grk4|agc:grk|Otolemur
FRHYRVL-GKGGFGE--------------------------------------------------------------------V-C---ACQ-V-----------RA-------------------T------G-----K--M--YACKK----LE-K---K----R-IKkr--------------K--G-E--A-------------M-------A-LN-EKRI-LEK------V------------------H--------S---RFVVSLAYTY-----------E-------T----------K----D----T----LC--------LVLT-IM-------N-GG----DLKF---H---L-Y---N--L---G------------------------------------------------------------------------------Npg-----F-------D-E-------QRAVFYAAEVCCGLEDLQ-K-E-RI---------AYRDLKPENIL---L--------Ddr------------------------D------------------K-G-HIRISDL---GL---AV-----------E-----------I------------P---E-----------------------------------------G-H--S-------------------V----------R-----G-RVG-T----I-------------------GY--MAPEV--I---------N-------N-------------EH--Y-TFSPDWWGL---GCLIYEMIQ----------G--H---T-----P-F------RklkeK-V-------R---------------RE---E----VD----R-----------RVR------K---------------------D-------------------------------------------T---------------------E---E-Y-S------E----K----F-----S-----E--A---TR---SICRM--------LLTK-NPQERLG

>sp|A0A096N8R4|grk7|agc:grk|Papio sp|A0A096N8R4|grk7|agc:grk|Papio
FTEFRVL-GKGGFGE--------------------------------------------------------------------V-C---AVQ-A-----------KN-------------------T------G-----K--M--YACKK----LD-K---K----R-LKkk--------------G--G-E--K-------------M-------A-LL-EKEI-LEK------V------------------S--------S---PFIVSLAYAF-----------E-------S----------K----T----H----LC--------LVMS-LM-------N-GG----DLKF---H---I-Y---N--V---G------------------------------------------------------------------------------Trg-----L-------D-M-------SRVIFYSAQIACGMLHLH-E-L-GI---------VYRDMKPENVL---L--------D--------------------------D------------------L-G-NCRLSDL---GL---AV-----------Q-----------M------------K---G-----------------------------------------D-K--P-------------------I----------T-----Q-RAG-T----N-------------------GY--MAPEI--Li--------E-------K-------------VS--Y-SYPVDWFAM---GCSIYEMVA----------G--R---T-----P-F------KdykeK-V-------S---------------KE---D----LK----Q-----------RTL------Q---------------------D-------------------------------------------E---------------------V---K-F-Q---H--D----N----F-----T-----E--E---AK---DICRL--------FLAK-KPEQRLG

>sp|I3N6Q8|grk7|agc:grk|Ictidomys sp|I3N6Q8|grk7|agc:grk|Ictidomys
FTEFRVL-GKGGFGE--------------------------------------------------------------------V-C---AVQ-V-----------RN-------------------T------G-----K--M--YACKK----LD-K---K----R-LKkk--------------G--G-E--K-------------M-------A-LL-EKEI-LEK------V------------------N--------S---PFIVSLAYAF-----------E-------S----------K----T----H----LC--------LVMS-LM-------N-GG----DLKF---H---I-Y---N--V---G------------------------------------------------------------------------------Trg-----L-------A-M-------SRVIFYTAQMTCGVLHLH-G-L-GI---------VYRDLKPENVL---L--------D--------------------------D------------------L-G-NCRLSDL---GL---AV-----------E-----------V------------Q---D-----------------------------------------D-K--P-------------------I----------T-----Q-RAG-T----N-------------------GY--MAPEI--L---------M-------D-------------KS--Y-SYPVDWFAM---GCSIYEMVA----------G--R---T-----P-F------KdfkeK-V-------S---------------KE---D----LK----E-----------RTM------K---------------------D-------------------------------------------E---------------------V---A-FhH------E----N----F-----T-----E--E---TK---DICRL--------FLAK-KPEQRLG

>sp|H0VNC0|grk7|agc:grk|Cavia sp|H0VNC0|grk7|agc:grk|Cavia
FTEFRVL-GKGGFGE--------------------------------------------------------------------V-C---AVQ-V-----------KN-------------------T------G-----K--M--YACKK----LD-K---K----R-LKkk--------------N--G-E--K-------------M-------A-LL-EKEI-LEK------V------------------N--------S---PFIVSLAYAF-----------E-------S----------K----S----H----LC--------LVMS-LM-------N-GG----DLKF---H---I-Y---S--I---G------------------------------------------------------------------------------Trg-----L-------A-M-------SRVLFYSAQMACGLLHLH-G-L-GI---------VYRDMKPENVL---L--------D--------------------------D------------------L-G-NCRLSDM---GL---AV-----------R-----------I------------Q---D-----------------------------------------N-K--P-------------------V----------T-----Q-RAG-T----N-------------------GY--MAPEI--Lv--------D-------K-------------VS--Y-SYPADWFAL---GCSIYEMVA----------G--R---T-----P-F------KdykeK-V-------S---------------KE---D----VK----K-----------RTL------N---------------------E-------------------------------------------E---------------------A---L-F-Q---H--E----N----F-----T-----E--E---AK---DICRL--------FLAK-KPEQRLG

>sp|G3SVW5|grk7|agc:grk|Loxodonta sp|G3SVW5|grk7|agc:grk|Loxodonta
FTEFRVL-GKGGFGE--------------------------------------------------------------------V-C---AVQ-V-----------KN-------------------T------G-----K--M--YACKK----LD-K---K----R-LKkk--------------N--G-E--K-------------M-------A-LS-EKEV-LEK------V------------------S--------S---PFIVSLAYAF-----------E-------S----------K----S----H----LC--------LVMS-LM-------N-GG----DLKF---H---I-Y---R--V---G------------------------------------------------------------------------------Drg-----L-------A-M-------SRVIFYSAQMTCGVLHLH-S-L-GI---------LYRDLKPENVL---L--------D--------------------------D------------------L-G-NCRLSDL---GL---AV-----------Q-----------M------------Q---D-----------------------------------------G-K--S-------------------V----------T-----Q-KAG-T----N-------------------GY--MAPEI--L---------M-------E-------------ES--Y-SYPVDWFAM---GCSIYEMIA----------G--R---T-----P-F------KdykeK-V-------S---------------KE---D----LK----Q-----------RTL------K---------------------E-------------------------------------------E---------------------V---I-F-E---H--D----N----F-----T-----E--E---AK---DICRL--------FLAK-KPEQRLG

>sp|G1Q7I7|grk7|agc:grk|Myotis sp|G1Q7I7|grk7|agc:grk|Myotis
FTEFRVL-GKGGFGE--------------------------------------------------------------------V-C---AVQ-V-----------KN-------------------T------G-----K--M--YACKK----LD-K---K----R-LKkk--------------N--G-E--K-------------M-------A-LL-EKEI-LER------I------------------R--------S---PFIVSLAYAF-----------E-------S----------K----S----H----LC--------LVMS-LM-------N-GG----DLKF---H---I-Y---S--V---G------------------------------------------------------------------------------Trg-----L-------A-M-------SRVVFYSAQMTCGLLHLH-S-L-GI---------VYRDLKPENVL---L--------D--------------------------D------------------V-G-NCRLSDL---GL---AM-----------Q-----------I------------Q---D-----------------------------------------G-R--P-------------------V----------T-----Q-KAG-T----N-------------------GY--MAPEI--L---------Me------K-------------VS--Y-SYPVDWFAM---GCSIYEMVA----------G--R---T-----P-F------KdykeK-I-------S---------------KE---D----LK----Q-----------RTL------K---------------------E-------------------------------------------E---------------------V---T-F-Q---H--D----N----F-----T-----E--E---AK---DICRL--------FLAK-KPEQRLG

>sp|Q09639|grk-2|agc:grk|Caenorhabditis sp|Q09639|grk-2|agc:grk|Caenorhabditis
FSVHRII-GRGGFGE--------------------------------------------------------------------V-Y---GCR-K-----------AD-------------------T------G-----K--M--YAMKC----LD-K---K----R-IKmk--------------Q--G-E--T-------------L-------A-LN-ERIM-LSL------V------------------S--------TgqdPFIVCMTYAF-----------Q-------S----------P----D----K----LC--------FILD-LM-------N-GG----DLHY---H---L-S---Q--H---G-------------------------------------------------------------------------------v------F-------T-E-------QEMIFYASEVILGLEHMH-N-R-FV---------VYRDLKPANIL---L--------D--------------------------E------------------N-G-HVRVSDL---GL---AC-----------D-----------Y------------S---------------------------------------------K-K--K-------------------P----------H-----A-SVG-T----H-------------------GY--MAPEV--La--------K-------G-------------VA--Y-DSSADWFSL---GCMLYKLLK----------G--H---S-----P-F------RqhksK---------D---------------KN---E----ID----K-----------MTL------T---------------------Q-------------------------------------------D---------------------I---E-L-P---N--E----G----L-----S-----K--D---CR---DLLEG--------LLKR-DVPDRLG

>sp|G1PBU7|adrbk2|agc:grk|Myotis sp|G1PBU7|adrbk2|agc:grk|Myotis
FSVHRII-GRGGFGE--------------------------------------------------------------------V-Y---GCR-K-----------AD-------------------T------G-----K--I--PAMKT----LD-K---Kys--R-PLls--------------Q--S-Y--T-------------E-------L-LQ-TQGS-AWL------Q------------------R--------SgdcPFIVCMTYAF-----------H-------T----------P----D----K----LC--------FILD-LM-------N-GG----DLHY---H---L-S---Q--H---G-------------------------------------------------------------------------------v------F-------S-E-------KEMRFYATEIILGLEHMH-H-R-FV---------VYRDLKPANIL---L--------D--------------------------E------------------Y-G-HVRISDL---GL---AC-----------D-----------F------------S---------------------------------------------K-K--K-------------------P----------H-----A-SVG-T----H-------------------GY--MAPEV--Lq--------K-------G-------------TA--Y-DSSADWFSL---GCMLFKLLR----------G--H---S-----P-F------RqhktK---------D---------------KH---E----ID----R-----------MTL------T---------------------V-------------------------------------------N---------------------V---D-L-P------D----A----F-----S-----P--E---LR---SLLEG--------LLQR-EVGKRLG

>sp|A0A034VE27|gprk2|agc:grk|Bactrocera sp|A0A034VE27|gprk2|agc:grk|Bactrocera
FRMYRVL-GKGGFGE--------------------------------------------------------------------V-C---ACQ-V-----------RA-------------------T------G-----K--M--YACKK----LE-K---K----R-IKkr--------------K--G-E--S-------------M-------V-LI-EKQI-LQK------I------------------N--------S---RFVVNLAYAY-----------E-------T----------K----D----A----LC--------LVLT-IM-------N-GG----DLKF---H---I-Y---N--M---Gg-----------------------------------------------------------------------------Dpg-----F-------E-M-------VRARFYAAEVVCGLEHLH-Q-Q-GI---------VYRDCKPENIL---L--------D--------------------------D------------------H-G-HVRISDL---GL---AV-----------E-----------I------------P---E-----------------------------------------G-D--L-------------------V----------R-----G-RVG-T----V-------------------GY--MAPEV--I---------D-------N-------------EK--Y-SFSPDWFSF---GCLLYEMIE----------G--Q---A-----P-F------RmrkeK-V-------K---------------RE---E----VD----R-----------RVK------E---------------------D-------------------------------------------N---------------------E---K-Y-S------S----K----F-----S-----D--E---AK---SLCQQ--------LLAK-SIKVRLG

>sp|A0A088ADE1|gprk2|agc:grk|Apis sp|A0A088ADE1|gprk2|agc:grk|Apis
FRMYRVL-GKGGFGE--------------------------------------------------------------------V-C---ACQ-V-----------RA-------------------T------G-----K--M--YACKK----LE-K---K----R-IKkr--------------K--G-E--A-------------M-------V-LI-EKNI-LQK------I------------------N--------S---KFVVSLAYAY-----------E-------T----------K----D----A----LC--------LVLT-IM-------N-GG----DLKF---H---I-Y---N--M---Gg-----------------------------------------------------------------------------Epg-----F-------D-I-------NRARFYAAEVVCGLEHLH-L-Q-GI---------VYRDCKPENIL---L--------D--------------------------D------------------H-G-HVRISDL---GL---AV-----------E-----------I------------T---E-----------------------------------------G-D--M-------------------V----------T-----G-RVG-T----V-------------------GY--MAPEV--I---------D-------N-------------EK--Y-TFSPDWFSF---GCLLYEMIE----------G--Q---A-----P-F------RarkeK-V-------K---------------RE---E----VD----R-----------RVK------E---------------------D-------------------------------------------Q---------------------E---R-Y-S------A----K----F-----T-----E--E---AK---SLCQQ--------LLKK-SPKNRLG

>sp|E9FXK3|grk1|agc:grk|Daphnia sp|E9FXK3|grk1|agc:grk|Daphnia
FRMYRVL-GKGGFGE--------------------------------------------------------------------V-C---ACQ-V-----------RA-------------------T------G-----K--M--YACKK----LE-K---K----R-IKkr--------------K--G-E--A-------------M-------V-LI-EKQI-LQR------I------------------N--------S---RFVVSLAYAY-----------E-------T----------K----D----A----LC--------LVLT-IM-------N-GG----DLKF---H---I-Y---N--M---Gg-----------------------------------------------------------------------------Epg-----F-------E-I-------ERARFYSAEILCGLEHLH-T-Q-GI---------VYRDCKPENIL---L--------D--------------------------D------------------H-G-HVRISDL---GL---AV-----------D-----------I------------P---E-----------------------------------------G-D--M-------------------V----------R-----G-RVG-T----V-------------------GY--MAPEV--I---------D-------N-------------EK--Y-TFSPDFFSF---GCLIYEMIE----------G--Q---A-----P-F------RarkeK-V-------K---------------RE---E----VD----R-----------RVR------E---------------------S-------------------------------------------T---------------------E---S-Y-S------S----K----F-----T-----E--E---AK---SICQQ--------LLKK-QPKDRLG

>sp|I1G639|loc100637826|agc:grk|Amphimedon sp|I1G639|loc100637826|agc:grk|Amphimedon
FRQYRVL-GKGGFGL--------------------------------------------------------------------V-F---ACQ-S-----------KF-------------------T------G-----K--M--YALKK----LE-K---K----R-VKkr--------------K--G-E--K-------------L-------A-LN-EKEV-LEK------V------------------D--------S---RFVVTLAYAY-----------Q-------S----------K----D----S----LC--------MVLT-LM-------N-GG----DLRF---H---I-Y---S--I---G------------------------------------------------------------------------------Spg-----L-------E-P-------ERVVFYAAEIACGLHHLH-T-A-RI---------AYRDMKPDNIL---L--------D--------------------------D------------------A-G-HIRISDL---GL---AV-----------H-----------I------------P---E-----------------------------------------G-Q--S-------------------V----------R-----G-RVG-T----P-------------------GY--MAPEV--I---------D-------G-------------HR--Y-TFAPDWWGM---GCLIYEMIC----------G--R---T-----P-F------RkhkeR-V-------S---------------RE---D----IE----R-----------RIK------D---------------------D-------------------------------------------R---------------------V---C-LdN------S----A----F-----T-----E--D---SR---SICDQ--------FLDK-VHATRLG

>sp|A0A0Q3Z4P5|grk7|agc:grk|Alligator sp|A0A0Q3Z4P5|grk7|agc:grk|Alligator
FYEYRVL-GKGGFGE--------------------------------------------------------------------V-C---AIQ-V-----------KN-------------------T------G-----K--M--YACKK----LD-K---K----R-LKkk--------------N--G-E--K-------------M-------A-LL-EKEI-LEK------V------------------N--------S---RFIVSLAYAF-----------E-------S----------K----S----H----LC--------LVIS-LM-------N-GG----DLKY---H---I-Y---N--I---G------------------------------------------------------------------------------Erg-----L-------E-M-------SRVIFYSAQITCGILHLH-S-I-NI---------VYRDMKPENVL---L--------D--------------------------D------------------D-G-HCRLSDL---GL---AV-----------E-----------V------------K---E-----------------------------------------G-K--P-------------------I----------N-----Q-RAG-T----N-------------------GY--MAPEI--L---------M-------E-------------EN--Y-SFSVDWFAM---GCSIYEMIA----------G--R---T-----P-F------KdfkeK-I-------T---------------KD---E----VK----R-----------RTL------E---------------------D-------------------------------------------E---------------------V---T-F-E---H--P----N----F-----T-----K--E---AK---DICTL--------FLAK-KTENRLG

>sp|G1N369|grk7|agc:grk|Meleagris sp|G1N369|grk7|agc:grk|Meleagris
FYEFRVL-GKGGFGE--------------------------------------------------------------------V-C---AIQ-V-----------KN-------------------T------G-----K--M--YACKK----LD-K---K----R-LKkk--------------S--G-E--K-------------M-------A-LL-EKEI-LEK------V------------------N--------S---PFIVTLAYAY-----------E-------S----------K----T----H----LC--------LVMS-LM-------N-GG----DLKY---H---I-Y---N--V---G------------------------------------------------------------------------------Qrg-----L-------E-L-------NRVIYYSAQITCGILHLH-S-I-KI---------IYRDMKPENVL---L--------D--------------------------D------------------N-G-NCRLSDL---GL---AV-----------Q-----------V------------K---E-----------------------------------------G-K--S-------------------I----------T-----Q-RAG-T----N-------------------GY--MAPEI--L---------K-------E-------------ES--Y-SYPVDWFAM---GCSIYEMIA----------G--R---T-----P-F------KnfkeK-V-------D---------------KD---E----VK----R-----------RTL------E---------------------D-------------------------------------------E---------------------V---K-F-E---H--A----N----F-----T-----E--E---TK---DICRL--------FLAK-KPENRLG

>sp|B1WAY5|grk7|agc:grk|Xenopus sp|B1WAY5|grk7|agc:grk|Xenopus
FYEFRIL-GKGGFGE--------------------------------------------------------------------V-C---AIQ-V-----------KN-------------------T------G-----Q--M--YACKK----LD-K---K----R-LKkk--------------N--G-E--K-------------M-------A-LL-EKEI-LEK------V------------------H--------S---PFIVSLAYAY-----------E-------T----------K----S----H----LC--------LVMS-LM-------N-GG----DLKF---H---I-Y---N--V---G------------------------------------------------------------------------------Ekg-----I-------E-M-------KRVIFYSAQICCGILHLH-S-L-KI---------VYRDMKPENVL---L--------D--------------------------E------------------N-G-NCRLSDL---GL---AV-----------K-----------V------------K---E-----------------------------------------G-K--P-------------------I----------T-----Q-RAG-T----N-------------------GY--MAPEI--L---------T-------D-------------ED--Y-SYPVDWFAM---GCSIYEMVA----------A--H---T-----P-F------RdpkdK-T-------S---------------KE---E----LK----R-----------RTL------E---------------------D-------------------------------------------E---------------------V---G-F-Q---H--Q----N----F-----T-----E--E---AK---DICRL--------FLAK-KPQNRLG

>sp|H3A627|grk7|agc:grk|Latimeria sp|H3A627|grk7|agc:grk|Latimeria
FYEFRVL-GKGGFGE--------------------------------------------------------------------V-C---AIQ-V-----------KI-------------------S------G-----K--M--YACKK----LD-K---K----R-LKkk--------------N--G-E--K-------------M-------A-LL-EKET-LEK------I------------------N--------S---PFIVKLAYAY-----------E-------T----------K----N----Y----LC--------LVMT-LM-------N-GG----DLKF---H---I-Y---N--I---G------------------------------------------------------------------------------Ekg-----L-------D-M-------NRIIFYSAQITCGILHLH-S-N-NI---------IYRDMKPENVL---L--------D--------------------------D------------------N-G-NCRLSDL---GL---AV-----------E-----------V------------K---E-----------------------------------------G-K--Q-------------------I----------T-----Q-KAG-T----N-------------------GY--MAPEI--L---------K-------E-------------ES--Y-TYSVDWFAL---GCSIYEMVA----------G--R---T-----P-F------KnykeK-V-------N---------------KD---E----VR----R-----------RTL------E---------------------D-------------------------------------------D---------------------V---K-Y-E---H--P----N----F-----T-----E--E---VK---ELCSL--------LLAK-KVEDRLG

>sp|A0A034WAR7|gprk1|agc:grk|Bactrocera sp|A0A034WAR7|gprk1|agc:grk|Bactrocera
FSVHRII-GRGGFGE--------------------------------------------------------------------V-Y---GCR-K-----------AD-------------------T------G-----K--M--YAMKC----LD-K---K----R-IKmk--------------Q--G-E--M-------------L-------A-LN-ERTM-LQA------V------------------S--------TgmdPFIVCMTYAF-----------H-------T----------P----D----K----LC--------FILD-LM-------N-GG----DLHY---H---L-S---Q--H---G-------------------------------------------------------------------------------v------F-------N-E-------DEMKFYAAEVILGLEHMH-K-R-FI---------VYRDLKPANIL---L--------D--------------------------E------------------N-G-HIRISDL---GL---AC-----------D-----------F------------S---------------------------------------------R-K--K-------------------P----------H-----A-SVG-T----H-------------------GY--MAPEV--Ls--------K-------G-------------TA--Y-DSCADWFSF---GCMLYKLLK----------G--H---S-----P-F------RqhktK---------D---------------KH---E----ID----R-----------MTL------T---------------------M-------------------------------------------N---------------------V---E-L-P------D----C----F-----T-----P--E---LR---SLLDS--------LLQR-EVEKRLG

>sp|I3JZR4|adrbk2|agc:grk|Oreochromis sp|I3JZR4|adrbk2|agc:grk|Oreochromis
FSVHRII-GRGGFGE--------------------------------------------------------------------V-Y---GCR-K-----------AD-------------------T------G-----K--M--YAMKC----LD-K---K----R-IKmk--------------Q--G-E--T-------------L-------A-LN-ERIM-LSL------V------------------S--------TgdcPFIVCMTYAF-----------H-------T----------P----D----K----LC--------FILD-LM-------NaGG----DLHY---H---L-S---Q--H---G-------------------------------------------------------------------------------v------F-------S-E-------KEMRFYAAEIILGLEHMH-N-R-FV---------VYRDLKPANIL---L--------D--------------------------E------------------H-G-HVRISDL---GL---AC-----------D-----------F------------S---------------------------------------------K-K--K-------------------P----------H-----A-SVG-T----H-------------------GY--MAPEV--Lq--------K-------G-------------TA--Y-DSSADWFSL---GCMLFKLLR----------G--H---S-----P-F------RqhktK---------D---------------KH---E----ID----R-----------MTL------T---------------------M-------------------------------------------N---------------------V---E-L-P------D----S----F-----T-----A--E---LK---DLLEG--------LLQR-DVSKRLG

>sp|A0A088AJN4|gprk1|agc:grk|Apis sp|A0A088AJN4|gprk1|agc:grk|Apis
FSVHRII-GRGGFGE--------------------------------------------------------------------V-Y---GCR-K-----------AD-------------------T------G-----K--M--YAMKC----LD-K---K----R-IKmk--------------Q--G-E--T-------------L-------A-LN-ERIM-LSA------V------------------S--------TgvdPFIVCMTYAF-----------Q-------T----------P----D----K----LC--------FILD-LM-------N-GG----DLHY---H---L-S---Q--H---G-------------------------------------------------------------------------------v------F-------N-E-------REMKFYAAEVILGLEHMH-R-R-YI---------VYRDLKPANIL---L--------D--------------------------E------------------H-G-HVRISDL---GL---AC-----------D-----------F------------S---------------------------------------------K-K--K-------------------P----------H-----A-SVG-T----H-------------------GY--MAPEV--Ls--------K-------G-------------VT--Y-DSSADWFSF---GCMLHKLLK----------G--H---S-----P-F------RqhktK---------D---------------KH---E----ID----H-----------MTL------T---------------------K-------------------------------------------N---------------------V---E-L-P------E----T----F-----S-----R--E---LR---SLLEG--------LLQR-DINNRLG

>sp|G1Q3G5|adrbk2|agc:grk|Myotis  {|0(3)|}sp|G1Q3G5|adrbk2|agc:grk|Myotis
FSVHRII-GRGGFGE--------------------------------------------------------------------V-Y---GCR-K-----------AD-------------------T------G-----K--M--YAMKC----LD-K---K----R-IKmk--------------Q--G-E--T-------------L-------A-LN-ERIM-LSL------V------------------S--------TgdcPFIVCMTYAF-----------H-------T----------P----D----K----LC--------FILD-LM-------N-GG----DLHY---H---L-S---Q--H---G-------------------------------------------------------------------------------v------F-------S-E-------KEMRFYATEIILGLEHMH-H-R-FV---------VYRDLKPANIL---L--------D--------------------------E------------------Y-G-HVRISDL---GL---AC-----------D-----------F------------S---------------------------------------------K-K--K-------------------P----------H-----A-SVG-T----H-------------------GY--MAPEV--Lq--------K-------G-------------TA--Y-DSSADWFSL---GCMLFKLLR----------G--N---A-----P-G------RrernR-I-------S---------------HS---T----EN----V-----------ITY------I---------------------P-------------------------------------------S---------------------L---T-F-K------E----L----V-----S-----P--H---AK---VALKS--------QLPR-SFKN---

>sp|A0A087XXK0|grk6|agc:grk|Poecilia sp|A0A087XXK0|grk6|agc:grk|Poecilia
FRQYRVL-GKGGFGE--------------------------------------------------------------------V-C---ACQ-V-----------RA-------------------T------G-----K--M--YACKK----LE-K---K----R-IKkr--------------K--G-E--S-------------M-------A-LN-EKQI-LEK------V------------------N--------S---RFVVSLAYAY-----------E-------T----------K----D----A----LC--------LVLT-LM-------N-GG----DLKF---H---I-Y---H--M---G------------------------------------------------------------------------------Eag-----F-------D-E-------RRAVFYAAEICCGLEDLH-R-E-RI---------VYRDLKPENIL---L--------D--------------------------D------------------H-G-HIRISDL---GL---AI-----------R-----------V------------P---D-----------------------------------------G-E--T-------------------I----------K-----G-RVG-T----V-------------------GY--MAPEV--V---------M-------N-------------ER--Y-TFSPDWWAL---GCLLYEMIE----------G--Q---S-----P-F------QqrkkK-I-------K---------------RE---E----VE----R-----------LVK------E---------------------V-------------------------------------------Q---------------------E---E-Y-S------N----K----F-----S-----E--E---AR---SICKM--------LLAK-DPTKRLG

>sp|A0A096NU73|grk4|agc:grk|Papio sp|A0A096NU73|grk4|agc:grk|Papio
FRHYRVL-GKGGFGE--------------------------------------------------------------------V-C---ACQ-V-----------RA-------------------T------G-----K--M--YACKK----LQ-K---K----R-IKkr--------------K--G-E--A-------------M-------A-LN-EKRI-LEK------V------------------Q--------S---RFVVSLAYAY-----------E-------T----------K----D----A----LC--------LVLT-IM-------N-GG----DLKF---H---I-Y---N--L---G------------------------------------------------------------------------------Npg-----F-------D-E-------QRAVFYAAELCCGLEDLQ-R-E-RI---------VYRDLKPENIL---L--------D--------------------------D------------------R-G-HIRISDL---GL---AM-----------E-----------I------------P---E-----------------------------------------G-Q--M-------------------A----------R-----G-RVG-T----V-------------------GY--MAPEV--V---------N-------N-------------EK--Y-TFSPDWWGL---GCLIYEMIQ----------G--H---S-----P-F------KkykeK-V-------K---------------RE---E----ID----Q-----------RIK------N---------------------D-------------------------------------------T---------------------E---E-Y-S------E----K----F-----S-----E--D---AK---SICRM--------LLTK-NPSKRLG

>sp|G1SPS3|grk4|agc:grk|Oryctolagus sp|G1SPS3|grk4|agc:grk|Oryctolagus
FRHYRVL-GKGGFGE--------------------------------------------------------------------V-C---ACQ-V-----------RA-------------------T------G-----K--M--YACKK----LE-K---K----R-IKkr--------------K--G-E--A-------------M-------A-LN-EKKL-LEK------V------------------N--------S---RFVVSLAYTY-----------E-------T----------K----D----T----LC--------LVLT-IM-------N-GG----DLKF---H---I-Y---N--L---G------------------------------------------------------------------------------Npg-----F-------D-E-------QRAVFYAAELCCGLEDLQ-R-E-RI---------VYRDLKPENIL---L--------D--------------------------D------------------H-G-HIRISDL---GL---AL-----------E-----------V------------P---E-----------------------------------------G-E--T-------------------V----------R-----G-RVG-T----V-------------------GY--MAPEV--I---------D-------N-------------EN--Y-TFSPDWWGL---GCLIYEMIQ----------G--H---S-----P-F------RkfkeK-V-------K---------------RE---E----IE----R-----------RVK------T---------------------D-------------------------------------------T---------------------E---V-Y-S------A----K----F-----S-----A--D---AR---SICRM--------LLTK-NPKDRLG

>sp|F1P762|grk4|agc:grk|Canis sp|F1P762|grk4|agc:grk|Canis
FRNYRVL-GKGGFGE--------------------------------------------------------------------V-C---ACQ-V-----------RA-------------------T------G-----R--M--YACKK----LE-K---K----R-IKkr--------------K--G-E--A-------------M-------A-LN-EKRM-LEK------V------------------H--------S---RFVVSLSYTY-----------E-------T----------K----D----S----LC--------LVLT-IM-------N-GG----DLKF---H---I-H---N--L---G------------------------------------------------------------------------------Npg-----F-------D-E-------QRAIFYAAELCCGLEDLQ-K-E-RI---------VYRDLKPENIL---L--------D--------------------------D------------------R-G-HIRISDL---GL---AM-----------E-----------I------------P---E-----------------------------------------G-E--T-------------------I----------R-----G-RVG-T----V-------------------GY--MAPEV--I---------N-------N-------------EN--Y-TFSPDWWGL---GCLIYEMIQ----------G--H---S-----P-F------RkfkeK-V-------K---------------RE---E----VE----R-----------RVK------K---------------------D-------------------------------------------T---------------------E---E-Y-S------K----K----F-----S-----E--D---SK---SICKM--------LLTK-NPKHRLG

>sp|H0VMF7|grk4|agc:grk|Cavia sp|H0VMF7|grk4|agc:grk|Cavia
FRHYRVL-GKGGFGE--------------------------------------------------------------------V-C---ACQ-V-----------RA-------------------T------G-----K--M--YACKK----LE-K---K----R-IKkr--------------R--G-E--A-------------M-------A-LN-EKRL-LEK------V------------------H--------S---RFVVSLAYTY-----------E-------T----------K----E----T----LC--------LVLT-IM-------N-GG----DLKF---H---I-Y---N--L---G------------------------------------------------------------------------------Npg-----F-------D-E-------KRAIFYAAEVCCGLEDLQ-K-E-RI---------AYRDLKPENIL---L--------D--------------------------D------------------H-V-YIRISDL---GL---AV-----------E-----------V------------P---E-----------------------------------------G-Q--M-------------------V----------R-----G-RVG-T----V-------------------GY--MAPEV--I---------N-------N-------------EK--Y-TFSPDWWGL---GCLIYEMIQ----------G--H---C-----P-F------RkpkeK-V-------K---------------RE---E----VE----R-----------RVR------K---------------------D-------------------------------------------T---------------------E---E-Y-S------D----K----F-----S-----E--D---AE---SICRM--------LLAK-DPSERLG

>sp|A0A0S7KR24|grk4|agc:grk|Poeciliopsis sp|A0A0S7KR24|grk4|agc:grk|Poeciliopsis
FRHYRVL-GKGGFGE--------------------------------------------------------------------V-C---ACQ-V-----------RA-------------------T------G-----K--M--YACKK----LE-K---K----R-VKkr--------------K--G-E--A-------------M-------A-LN-EKRI-LEK------V------------------N--------S---SFVVSLAYAY-----------E-------T----------K----D----A----LC--------LVLT-LM-------N-GG----DLKF---H---I-Y---N--M---G------------------------------------------------------------------------------Nsg-----F-------D-E-------QRALFYAAEICCGLEDLH-R-E-RI---------VYRDLKPENIL---L--------D--------------------------D------------------R-G-HIRISDL---GL---AV-----------Q-----------I------------P---E-----------------------------------------G-E--T-------------------I----------R-----G-RVG-T----V-------------------GY--MAPEV--I---------Q-------N-------------ES--Y-TFSPDWWGL---GCLIFEMIQ----------G--Q---S-----P-F------RkrkeR-V-------K---------------RE---E----VD----R-----------RVR------E---------------------D-------------------------------------------P---------------------E---E-Y-S------D----K----F-----S-----E--D---AK---DICRQ--------LLAK-DPKERLG

>sp|O70291|grk4|agc:grk|Mus sp|O70291|grk4|agc:grk|Mus
FRQYRVL-GKGGFGE--------------------------------------------------------------------V-C---ACQ-V-----------RA-------------------T------G-----K--M--YACKK----LE-K---K----R-IKkr--------------K--G-E--A-------------M-------A-LN-EKRI-LEK------L------------------H--------S---RFVVSLAYTY-----------E-------T----------K----D----A----LC--------LVLT-IM-------N-GG----DLKY---H---I-Y---N--L---G------------------------------------------------------------------------------Dpg-----F-------E-E-------PRAVFYAAELCCGLEDLQ-R-K-RI---------VYRDLKPENIL---L--------D--------------------------D------------------H-G-HIRISDL---GL---AM-----------E-----------V------------P---E-----------------------------------------G-E--M-------------------V----------R-----G-RVG-T----V-------------------GY--MAPEI--I---------N-------H-------------EK--Y-TFSPDWWGL---GCLIYEMIA----------G--H---S-----P-F------RkykeK-V-------N---------------RE---E----LE----R-----------RVK------N---------------------E-------------------------------------------T---------------------E---E-Y-S------E----R----F-----S-----E--D---AK---SICSM--------LLIK-DPSKRLG

>sp|Q28DL5|grk5|agc:grk|Xenopus sp|Q28DL5|grk5|agc:grk|Xenopus
FRQYRVL-GKGGFGE--------------------------------------------------------------------V-C---ACQ-V-----------RA-------------------T------G-----K--M--YACKK----LE-K---K----R-IKkr--------------K--G-E--S-------------M-------A-LN-EKQI-LEK------V------------------N--------S---RFVVSLAYAY-----------E-------T----------K----D----A----LC--------LVLT-IM-------N-GG----DLKF---H---I-Y---N--M---G------------------------------------------------------------------------------Npg-----F-------E-E-------ERVVFYAAEICCGLEHLH-Q-E-GI---------VYRDLKPENIL---L--------D--------------------------D------------------D-G-HIRISDL---GL---AI-----------K-----------I------------P---E-----------------------------------------G-E--S-------------------I----------R-----G-RVG-T----V-------------------GY--MAPEV--I---------K-------N-------------ER--Y-TFSPDWWGL---GCLIYEMIE----------G--Q---S-----P-F------RarkeR-V-------K---------------RE---E----VE----K-----------RVQ------E---------------------D-------------------------------------------E---------------------E---S-Y-S------A----K----F-----T-----E--D---AK---SICKV--------LLTK-DPKQRLG

>sp|A0A096NTY5|grk5|agc:grk|Papio sp|A0A096NTY5|grk5|agc:grk|Papio
FRQYRVL-GKGGFGE--------------------------------------------------------------------V-C---ACQ-V-----------RA-------------------T------G-----K--M--YACKR----LE-K---K----R-IKkr--------------K--G-E--S-------------M-------A-LN-EKQI-LEK------V------------------N--------S---QFVVNLAYAY-----------E-------T----------K----D----A----LC--------LVLT-IM-------N-GG----DLKF---H---I-Y---N--M---G------------------------------------------------------------------------------Npg-----F-------E-E-------ERALFYAAEILCGLEDLH-R-E-NT---------VYRDLKPENIL---L--------D--------------------------D------------------Y-G-HIRISDL---GL---AV-----------K-----------I------------P---E-----------------------------------------G-D--L-------------------I----------R-----G-RVG-T----V-------------------GY--MGSEV--L---------N-------N-------------QR--Y-GLSPDYWGL---GCLIYEMIE----------G--Q---S-----P-F------RgrkeK-V-------K---------------RE---E----VD----R-----------RVL------E---------------------T-------------------------------------------E---------------------E---V-Y-S------R----K----F-----S-----E--E---AE---SICKM--------LLTK-DAKQRLG

>sp|F1S8P7|grk4|agc:grk|Sus sp|F1S8P7|grk4|agc:grk|Sus
FRHYRVL-GKGGFGE--------------------------------------------------------------------V-C---ACQ-V-----------RA-------------------T------G-----K--M--YACKK----LE-K---K----R-IKrr--------------K--G-E--A-------------M-------A-LN-EKTL-LEK------V------------------H--------S---RFVVSLCYTY-----------E-------T----------R----A----A----LC--------LVLT-IM-------N-GG----DLKF---H---I-Y---N--L---G------------------------------------------------------------------------------Epg-----F-------E-E-------RRAVFYAAELCCGLGDLH-R-E-RI---------VYRDLKPENIL---L--------D--------------------------D------------------R-G-HIRISDL---GL---AV-----------Q-----------I------------P---E-----------------------------------------D-K--T-------------------V----------H-----G-RVG-T----L-------------------GY--MAPEV--L---------N-------N-------------EN--Y-TFSPDWWGL---GCLIYEMIQ----------G--H---S-----P-F------KkfkeK-V-------R---------------RD---E----VE----R-----------RVR------K---------------------E-------------------------------------------A---------------------E---K-Y-S------E----K----F-----S-----Q--E---AK---AICSL--------LLTK-DPKQRLG

>sp|Q09537|grk-1|agc:grk|Caenorhabditis sp|Q09537|grk-1|agc:grk|Caenorhabditis
FRLYRVL-GKGGFGE--------------------------------------------------------------------V-C---ACQ-V-----------RA-------------------S------G-----K--M--YALKK----LE-K---K----R-VKkr--------------H--A-E--T-------------L-------S-LN-EKQI-LQR------I------------------N--------S---PFVVSLAYAY-----------E-------T----------K----D----A----LC--------LVLT-LM-------N-GG----DLKF---H---L-Y---N--L---M------------------------------------------------------------------------------Pgg-----F-------D-E-------KRVQFYAAEITLGLQHLH-S-E-RI---------LYRDLKPENIL---L--------D--------------------------D------------------F-G-HVRISDL---GL---AV-----------E-----------I------------K---D-----------------------------------------N-E--P-------------------I----------K-----G-RVG-T----V-------------------GY--MAPEI--V---------K-------N-------------ER--Y-SYGVDWWGV---GCLIYEMIE----------G--K---A-----P-F------RqrkeK-V-------K---------------RE---E----VE----R-----------RVR------E---------------------D-------------------------------------------Q---------------------E---K-Y-S------E----K----F-----S-----E--A---AR---TLCRG--------LLHK-EPGFRLG

>sp|D0EWS2|grk5|agc:grk|Danio sp|D0EWS2|grk5|agc:grk|Danio
FREYRIL-GKGGFGE--------------------------------------------------------------------V-C---ACQ-S-----------RA-------------------S------G-----K--M--YACKK----LV-K---K----R-VKrq--------------G--G-E--K-------------M-------V-LK-EKQI-LER------V------------------N--------S---RFVVSLAYTY-----------E-------T----------K----D----S----LC--------LVLT-VM-------D-GG----DLGF---H---I-Y---K--M---G------------------------------------------------------------------------------Nqk-----L-------D-K-------NRVQFYAAEVLCGLDHLH-K-H-NV---------VYRDLKPENIL---L--------D--------------------------Y------------------E-G-HIRISDL---GL---AE-----------I-----------L------------P---E-----------------------------------------N-K--L-------------------V----------K-----G-RVG-T----A-------------------GY--MAPEV--V---------A-------G-------------TS--Y-GVSVDWWGL---GCLIYEMTA----------K--K---P-----P-F------RnhkeQ-I-------S---------------KK---D----LE----Q-----------RIL------E---------------------K-------------------------------------------V---------------------E---L-Y-D------K----M----F-----D-----E--E---TQ---NICQK--------LLAK-NPKERLG

>sp|W5UDJ9|grk5|agc:grk|Ictalurus sp|W5UDJ9|grk5|agc:grk|Ictalurus
FREYRVL-GKGGFGE--------------------------------------------------------------------V-C---ACQ-V-----------RA-------------------S------G-----K--M--YACKK----LE-K---K----R-IKkq--------------K--A-E--I-------------L-------A-LN-EKQI-LEK------V------------------N--------S---RFVVGLAYAY-----------E-------T----------K----E----A----LC--------LVLT-LM-------N-GG----DLTF---H---I-Y---K--M---G------------------------------------------------------------------------------Itg-----F-------S-K-------DRVQFYAAQVLCGLDHLH-Q-N-NV---------IYRDLKPENIL---L--------D--------------------------D------------------N-G-HIRISDL---GL---SV-----------I-----------V------------K---E-----------------------------------------G-K--R-------------------I----------R-----G-KVG-T----S-------------------GY--MAPEV--I---------S-------D-------------QH--Y-GVSVDWWGL---GCLIYEMTA----------A--S---L-----P-F------RerheR-L-------H---------------RK---E----LE----K-----------RVL------E---------------------T-------------------------------------------R---------------------E---D-Y-G------V----R----F-----T-----W--D---TK---DICQA--------LLAK-NPEERLG

>sp|W4XE12|sp-gprk1|agc:grk|Strongylocentrotus sp|W4XE12|sp-gprk1|agc:grk|Strongylocentrotus
FSVHRII-GRGGFGE--------------------------------------------------------------------V-Y---GCR-K-----------AD-------------------T------G-----K--M--YAMKC----LD-K---K----R-IKmk--------------S--G-E--T-------------L-------A-LN-ERIM-LSL------V------------------S--------EtdcPFIVCMTYAF-----------Q-------T----------P----D----K----LC--------FILD-LM-------N-GG----DLHY---H---L-S---Q--H---G-------------------------------------------------------------------------------v------F-------S-E-------EEVGFYAAEIILGLEHMH-V-R-NV---------VYRDLKPANIL---L--------D--------------------------E------------------N-G-HVRISDL---GL---AC-----------D-----------F------------S---S-------------------------------------------K--K-------------------P----------H-----A-SVG-T----H-------------------GY--MAPEV--Ls--------K-------G-------------TA--Y-DSSADWFSL---GCMLFKLLH----------G--H---S-----P-F------RqhktK---------D---------------KH---E----ID----R-----------MTL------T---------------------M-------------------------------------------D---------------------V---E-F-P------D----K----M-----S-----D--E---MR---ALLAG--------LLQR-EVASRLG

>sp|I3LXY8|adrbk2|agc:grk|Ictidomys sp|I3LXY8|adrbk2|agc:grk|Ictidomys
FSFFKRV-HMGALGQ--------------------------------------------------------------------V-E---PSQ-G-----------QS-------------------T------G-----Q--G--YAMKC----LD-K---K----R-IKmk--------------Q--G-E--T-------------L-------A-LN-ERIM-LSL------V------------------S--------TgdcPFIVCMTYAF-----------H-------T----------P----D----K----LC--------FILD-LM-------N-GG----DLHY---H---L-S---Q--H---G-------------------------------------------------------------------------------v------F-------S-E-------KEMRFYATEIILGLEHMH-S-R-FV---------VYRDLKPANIL---L--------D--------------------------E------------------H-G-HVRISDL---GL---AC-----------D-----------F------------S---------------------------------------------K-K--K-------------------P----------H-----A-SVG-T----H-------------------GY--MAPEV--Lq--------K-------G-------------TA--Y-DSSADWFSL---GCMLFKLLR----------G--H---S-----P-F------RqhktK---------D---------------KH---E----ID----R-----------MTL------T---------------------M-------------------------------------------N---------------------V---E-L-P------D----T----F-----S-----P--D---LK---SLLEG--------LLQR-EVSQRLG

>sp|A0A0V0TRZ5|grk-2|agc:grk|Trichinella sp|A0A0V0TRZ5|grk-2|agc:grk|Trichinella
FSVHRII-GRGGFGE--------------------------------------------------------------------V-F---GCR-K-----------AD-------------------T------G-----K--M--YAMKC----LD-K---K----R-IKmk--------------Q--G-E--T-------------L-------A-LN-ERII-LSL------V------------------S--------TgqdPFIVCMTYAF-----------Q-------T----------P----D----K----LI--------FILD-LM-------N-GG----DLHY---H---L-S---Q--H---G-------------------------------------------------------------------------------v------F-------T-E-------DEMRFYAAEVILGLEHMH-S-R-FI---------VYRDLKPANIL---L--------D--------------------------E------------------N-G-HIRISDL---GL---AC-----------D-----------F------------S---------------------------------------------K-K--K-------------------P----------H-----A-SVG-T----H-------------------GY--MAPEV--La--------K-------G-------------VA--Y-DSSADWFSF---GCMLYKLLK----------G--H---S-----P-C------RqqktK-D-------R---------------ND---------D----K-----------YPY------T---------------------L-------------------------------------------E---------------------I---D-K-A------D----C----F-----S-----A--D---CN---GLIDG--------LLQR-EVSDRLG

>sp|G1RRY2|grk6|agc:grk|Nomascus sp|G1RRY2|grk6|agc:grk|Nomascus
FRQYRVL-GKGGFGE--------------------------------------------------------------------V-C---ACQ-V-----------RS-------------------T------G-----K--M--YACKK----LE-K---K----R-IKkq--------------K--G-E--A-------------T-------A-LN-EKQI-LEK------V------------------N--------S---RFIVSLAYTY-----------E-------T----------K----E----A----LC--------LVLT-LM-------N-GG----DLKF---H---I-Y---H--M---G------------------------------------------------------------------------------Rag-----F-------P-E-------ARAVFY-VEICCGLEDLH-R-A-RI---------VYRDLKP-NIL---L--------D--------------------------D------------------H-R-HILISDL---GL---AV-----------H-----------V------------P---E-----------------------------------------G-Q--T-------------------I----------K-----G-RVG-A----V-------------------SY--VDPEV--V---------K-------N-------------EP--Y-TFSSDWWVL---GCLLYEMIA----------G--L---S-----P-F------Qqrk-K-I-------K---------------RE---E----VE----E-----------LVK------E---------------------V-------------------------------------------P---------------------E---E-Y-S------E----R----F-----S-----P--Q---AR---SLCSQ--------LLCK-DPAERPG

>sp|F6T9X1|grk1|agc:grk|Callithrix sp|F6T9X1|grk1|agc:grk|Callithrix
FLDFRVL-GKGGFGE--------------------------------------------------------------------V-S---ACQ-M-----------KA-------------------T------G-----K--L--YACKK----LN-K---K----R-LKkr--------------K--G-Y--Q-------------V-------S-RT-AQLA-WVG------A------------------G--------W---RGPRSPS-------------------------------------------------------------A-TG-------G-GR----ATSW---Q---G-W---E--Q---Ggegpgrpqrpe-------------------------------------------------------------------Eeg-----L-------P-V-------CVICMVCVSVWC-VSCVH-V-R-VC---------ARVALGPPAPV---L--------C--------------------------N------------------Q-G-NDRISDL---GL---AV-----------K-----------L------------L---E-----------------------------------------G-Qs-K-------------------T----------K-----G-YAR-T----P-------------------GF--MAPEL--L---------R-------G-------------EE--Y-DFSVDYFAL---GVTLYEMIA----------A--R---G-----P-F------RargeK-V-------E---------------NK---E----LK----Q-----------RIL------E---------------------E-------------------------------------------P---------------------V---K-Y-P------D----K----F-----S-----Q--A---SK---DFCQA--------LLEK-DPEKRLG

>sp|H3AZP0|adrbk1|agc:grk|Latimeria  {|7(0)|}sp|H3AZP0|adrbk1|agc:grk|Latimeria
-------------GS--------------------------------------------------------------------V-Ch--TCN-S-----------ASp------------------S------C-----C--R--YAMKC----LD-K---K----R-IKmk--------------Q--G-E--T-------------L-------A-LN-ERIM-LSL------V------------------S--------TgdcPFIVCMTYAF-----------H-------T----------P----D----K----LC--------FILD-LM-------N-GG----DLHY---H---L-S---Q--H---G-------------------------------------------------------------------------------v------F-------S-E-------LEMRFYAAEILLGLEHMH-D-R-LV---------VYRDLKPANIL---L--------D--------------------------E------------------H-G-HVRISDL---GL---AC-----------D-----------F------------S---------------------------------------------K-K--K-------------------P----------H-----A-SVG-T----H-------------------GY--MAPEV--Lq--------K-------G-------------TA--Y-DSSADWFSL---GCMLFKLLR----------G--H---S-----P-F------RqhktK---------D---------------KH---E----ID----R-----------MTL------T---------------------M-------------------------------------------T---------------------V---E-L-P------E----S----F-----S-----P--E---LN---SLLDG--------LLQR-DVNRRLG

>sp|F6VL21|adrbk2|agc:grk|Ciona sp|F6VL21|adrbk2|agc:grk|Ciona
FSVHRII-GRGGFGE--------------------------------------------------------------------V-Y---GCR-K-----------AD-------------------T------G-----T--M--YAMKC----LD-K---K----R-IKlk--------------Q--G-E--S-------------L-------S-LN-ERKM-LQM------V------------------D--------S---PFIVCISYAF-----------Q-------S----------I----D----K----LC--------FVLD-LM-------N-GG----DLHY---Q---L-T---Q--R---G------------------------------------------------------------------------------T-------F-------T-E-------NEVRFYASEILLGLDHMH-S-H-GI---------VYRDLKPANIL---L--------D--------------------------E------------------K-G-HTKISDL---GL---AC-----------D-----------L------------S---------------------------------------------R-K--R-------------------P----------H-----A-SVG-T----H-------------------GY--IAPEV--Lt--------R-------G-------------MS--Y-DTGADWFSY---GCTVFKLLR----------G--H---S-----P-F------RnhktK---------D---------------KA---E----ID----K-----------MTL------T---------------------M-------------------------------------------E---------------------V---K-M-P------S----S----F-----S-----D--E---VS---DFLQQ--------LLIK-DPKDRLG

>sp|I1G9B7|adrbk1|agc:grk|Amphimedon sp|I1G9B7|adrbk1|agc:grk|Amphimedon
FNVHRII-GRGGFGE--------------------------------------------------------------------V-F---GCR-K-----------DD-------------------S------G-----K--M--FAMKL----LD-K---K----R-IKvk--------------R--G-E--L-------------L-------A-LN-ERNM-LAK------V------------------N--------S---PFVVNLYYAF-----------Q-------T----------P----E----K----LC--------FILD-LM-------N-GG----DLHY---H---L-T---Q--H---G-------------------------------------------------------------------------------v------F-------N-E-------AEVRFYAAELILALEHIH-S-Q-LI---------VYRDLKPSNVL---L--------D--------------------------E------------------A-G-HIRLSDL---GL---AC-----------E-----------F------------S---D-----------------------------------------R-K----------------------P----------S-----S-CVG-T----H-------------------GY--MAPEV--Iq--------K-------G-------------VH--Y-DKSADWFSL---GCVLYKLLR----------G--H---S-----P-F------Rsq------------N---------------KD---E----VD----Q-----------ITL------T---------------------K-------------------------------------------E---------------------V---T-M-P------S----S----F-----S-----P--G---VS---QLLTG--------LLEK-DPTKRLG

>sp|H2MVW1|grk6|agc:grk|Oryzias sp|H2MVW1|grk6|agc:grk|Oryzias
FRQYRVL-GKGGFGE--------------------------------------------------------------------V-C---ACQ-V-----------RA-------------------T------G-----K--M--YACKK----LE-K---K----R-IKkr--------------K--G-E--A-------------M-------A-LN-EKQI-LEK------V------------------N--------S---RFVVSLAYAY-----------E-------T----------K----D----A----LC--------LVLT-LM-------N-GG----DLKF---H---I-Y---H--M---G------------------------------------------------------------------------------Eag-----F-------D-E-------GRAVFYTAEICCGLEDLH-R-E-RI---------VYRDLKPENIL---L--------D--------------------------D------------------H-G-HIRISDL---GL---AV-----------H-----------V------------P---E-----------------------------------------G-D--S-------------------I----------K-----G-RVG-T----V-------------------GY--MAPEV--V---------Q-------N-------------ER--Y-TFSPDWWAL---GCLLYEMIE----------G--Q---S-----P-F------QllqqV-L-------R---------------RR---Q----VP----L-----------KNL------K---------------------T-------------------------------------------E---------------------P------------------------------------P--H---VS---CLTSQ--------LLAK-DPAERLG

>sp|A0A0S7LXT7|grk5|agc:grk|Poeciliopsis sp|A0A0S7LXT7|grk5|agc:grk|Poeciliopsis
----------------------------------------------------------------------------------------------------------------------------------------------M--YACKK----LE-K---K----R-IKkr--------------K--G-E--S-------------M-------A-LN-EKQI-LEK------V------------------N--------S---RFVVSLAYAY-----------E-------T----------K----D----A----LC--------LVLT-IM-------N-GG----DLKF---H---I-Y---N--M---G------------------------------------------------------------------------------Tpg-----F-------D-K-------DRVQFYAAQICCGLEHLH-R-E-SI---------VYRDLKPENIL---L--------D--------------------------D------------------N-G-HIRISDL---GL---AI-----------K-----------V------------P---E-----------------------------------------G-E--P-------------------I----------R-----G-RVG-T----V-------------------GY--MAPEV--I---------N-------N-------------EK--Y-AMSPDWWGL---GCLVYEMTA----------G--R---S-----P-F------RarkeR-V-------K---------------RE---E----VE----R-----------RVQ------E---------------------E-------------------------------------------E---------------------E---E-Y-N------D----K----F-----T-----E--D---AK---AICRM--------LLTK-DPKQRLG

>sp|F8W9W2|grk6|agc:grk|Homo sp|F8W9W2|grk6|agc:grk|Homo
FRQYRVL-GKGGFGE--------------------------------------------------------------------V-C---ACQ-V-----------RA-------------------T------G-----K--M--YACKK----LE-K---K----R-IKkr--------------K--G-E--A-------------M-------A-LN-EKQI-LEK------V------------------N--------S---RFV--------------------------------------------------------------------------------------------------------------------------------------------------------------------------------------------ag-----F-------P-E-------ARAVFYAAEICCGLEDLH-R-E-RI---------VYRDLKPENIL---L--------D--------------------------D------------------H-G-HIRISDL---GL---AV-----------H-----------V------------P---E-----------------------------------------G-Q--T-------------------I----------K-----G-RVG-T----V-------------------GY--MAPEV--V---------K-------N-------------ER--Y-TFSPDWWAL---GCLLYEMIA----------G--Q---S-----P-F------QqrkkK-I-------K---------------RE---E----VE----R-----------LVK------E---------------------V-------------------------------------------P---------------------E---E-Y-S------E----R----F-----S-----P--Q---AR---SLCSQ--------LLCK-DPAERLG

>sp|W4XP16|sp-gprk3|agc:grk|Strongylocentrotus sp|W4XP16|sp-gprk3|agc:grk|Strongylocentrotus
------------------------------------------------------------------------------------------------------------------------------------------------------------------------------------------------------------------------------------------------------------------------------VSLAYAF-----------E-------M----------K----E----A----LC--------LVLT-IM-------N-GG----DLKF---H---I-H---N--M---G------------------------------------------------------------------------------Spg-----F-------E-E-------ERARFYAAEILCGLEDLH-R-L-RI---------VYRDMKPENIL---L--------D--------------------------D------------------H-G-HVRISDL---GL---AV-----------E-----------I------------P---E-----------------------------------------N-D--T-------------------I----------R-----G-RVG-T----V-------------------GY--MAPEV--V---------K-------N-------------ER--Y-TFSPDYWGL---GCLIYEMIE----------G--R---A-----P-F------RarkeK-V-------K---------------RE---E----VD----R-----------RVK------E---------------------D-------------------------------------------D---------------------E---K-Y-S------Q----K----F-----S-----T--E---AQ---DICKK--------LLQK-DPALRMG

>sp|H2PCR5|grk4|agc:grk|Pongo  {|0(11)|}sp|H2PCR5|grk4|agc:grk|Pongo
FRHYRVL-GKGGFGE--------------------------------------------------------------------V-F---ACQ-V-----------RA-------------------T------G-----K--M--YACKK----LQ-K---K----R-IKkr--------------K--G-E--A-------------M-------T-LN-EKRI-LEK------V------------------Q--------S---RFVVSLAYAY-----------E-------T----------K----D----A----LC--------LVLT-IM-------N-GG----DLKF---H---I-Y---N--L---G------------------------------------------------------------------------------Npg-----F-------D-E-------QRAIFYAAELCCGLEDLQ-R-E-RI---------VYRDLKPENIL---L--------D--------------------------D------------------H-G-HIRISDL---GL---AM-----------E-----------I------------P---E-----------------------------------------G-Q--M-------------------V----------R-----G-RVG-T----V-------------------GY--M---------------------------------------------------------------------------------------------------------------------------------------------------------------------------------------------------------------------------------------------------------------------------------------------------------------------------------------

>sp|F7CRP9|adrbk1|agc:grk|Macaca  {|0(48)|}sp|F7CRP9|adrbk1|agc:grk|Macaca
FSVHRII-GRGGFGE--------------------------------------------------------------------V-Y---GCR-K-----------AD-------------------T------G-----K--M--YAMKC----LD-K---K----R-IKmk--------------Q--G-E--T-------------L-------A-LN-ERIM-LSL------V------------------S--------TgdcPFIVCMSYAF-----------H-------T----------P----D----K----LS--------FILD-LM-------N-GG----DLHY---H---L-S---Q--H---G-------------------------------------------------------------------------------v------F-------S-E-------ADMRFYAAEIILGLEHMH-N-R-FV---------VYRDLK-------------------------------------------------------------------------------------------------------------------------------------------------------------------------------------------------------------------------------------------------------------------------------------------------------------------------------------------------------------------------------------------------------------------------------------------------------------------------------------------------------------------------------------------------------------------------------------------

>sp|Q247W8||agc:mast|Tetrahymena sp|Q247W8||agc:mast|Tetrahymena
FEFVRHL-GAGAYGG--------------------------------------------------------------------V-Y---LVK-K-----------KS-------------------S------G-----D--L--FAMKV----ID-C---S----G-KLdk--------------K--Y-L--E-------------S-------L-QS-ERNV-FEI------I------------------T--------G---DYVVKAFYSF-----------V-------H----------E----T----Y----LC--------FVLE-YM-------V-GG----DFTH---I---L-E---M--Y---T------------------------------------------------------------------------------A-------L-------Q-E-------WIVQIYMAELILAVEYLH-S-Q-GI---------VHRDLKPDNIL---L--------D--------------------------S------------------K-G-HVKLADF---GL---SE-----------V-----------G------------F---N-------Qklnrtekqkv-----------------------A-V--DifgskdneskykteyqllkN----------IvqqkkR-IIG-T----P-------------------DY--IAPEI--I---------N-------G-------------ES--S-NPSLDWWSV---GVIMYELLV----------G--I---P-----P-F------N----D-S-------T---------------RE---K----VF----E-----------NIV------N---------------------R-------------------------------------------R---------------------I---E-F-PptgEdeN----C----I-----S-----E--E---AQ---DLMEK--------LLTL-DHKQRLG

>sp|Q559T8||agc:mast|Dictyostelium sp|Q559T8||agc:mast|Dictyostelium
FEIIKPI-SRGAFGR--------------------------------------------------------------------V-Y---LAQ-K-----------KK-------------------T------G-----D--L--YAIKV----LK-K---L----D-TIrk--------------N--M-V--N-------------H-------V-IV-ERNI-LAM------V------------------Q--------N---EFVVKLFYAF-----------Q-------S----------T----D----K----LY--------LVME-YL-------I-GG----DCAS---L---L-R---A--L---G------------------------------------------------------------------------------C-------F-------E-E-------HMAKHYIAETVLCLEYLH-K-S-AI---------VHRDLKPDNML---I--------D--------------------------G------------------L-G-HIKLTDF---GL---SK-----------I-----------G------------I---I-------DdkkmedsgntntnthfnfstsptntsmmddssgL-K--T-------------------P----------LkkpvkK-VVG-T----P-------------------DY--LSPEI--L---------L-------G-------------TG--H-GQTVDWWAL---GIILYEFLT----------G--S---P-----P-F------N----D-D-------T---------------PE---L----IF----Q-----------HIL------Hrd-------------------R-------------------------------------------E---------------------M---E-W-P---E-------E----I-----S-----S--E---AK---DLILK--------LLNP-DPYKRLG

>sp|I7M7F3||agc:mast|Tetrahymena sp|I7M7F3||agc:mast|Tetrahymena
FEFKRLL-GVGAFGA--------------------------------------------------------------------V-W---LVN-K-----------KT-------------------T------K-----D--E--YALKI----ID-C---S----Q-QMdr--------------N--Q-Q--D-------------N-------L-RA-ETNV-FAI------L------------------T--------G---DHVVKALYSF-----------Q-------Y----------D----N----Y----LC--------FVLD-YM-------S-GG----DFGQ---I---L-R---W--Y---G------------------------------------------------------------------------------R-------L-------D-E-------SIAKFYLAEIILAIEYLH-S-K-GI---------IHRDLKPENVL---L--------D--------------------------K------------------N-G-HIKLADF---GL---SE-----------V-----------G------------L---T-------Nklnkkvidet-----------------------D-P--E-------------------V----------KkqkmyR-VVG-T----P-------------------DY--IPPEV--I---------N-------G-------------ES--TnNQSIDWWSL---GVMVYEFIA----------G--I---P-----P-F------N----D-E-------S---------------VE---K----IF----S-----------NIK------K---------------------G-------------------------------------------H---------------------I---E-W-P---DvgD----E----M-----T-----P--E---AQ---DLIKK--------LLNH-DYKKRLG

>sp|Q23GD1||agc:mast|Tetrahymena sp|Q23GD1||agc:mast|Tetrahymena
FEFIKML-GKGAYGG--------------------------------------------------------------------V-Y---LVK-K-----------KN-------------------T------N-----D--L--FAMKV----ID-C---S----G-KLdk--------------K--Y-L--E-------------T-------L-QS-EKNV-FEV------I------------------T--------G---DWVVKAFYSF-----------V-------H----------E----N----Y----LC--------FVLE-YM-------M-GG----DFNK---I---L-S---L--Y---T------------------------------------------------------------------------------A-------L-------D-Q-------WIVEIYIAELVLAIEYLH-S-M-DI---------VHRDLKPDNML---I--------D--------------------------T------------------T-G-HLKLADF---GL---SE-----------V-----------G------------F---K-------Tklnkhinktd-----------------------E-DpsN-------------------N----------EkeqqkR-IVG-T----P-------------------DY--IAPEI--I---------T-------G-------------ES--TnNKSLDWWSM---GVIMYEFLV----------G--L---P-----P-F------N----A-D-------S---------------VE---E----IF----D-----------NIK------N---------------------L-------------------------------------------R---------------------M---E-W-P---EigD----K----I-----S-----P--E---AY---DLIKR--------LLNP-NYKERLG

>sp|Q54L81||agc:mast|Dictyostelium sp|Q54L81||agc:mast|Dictyostelium
FNFLKVI-SKGGFGK--------------------------------------------------------------------V-Y---LAE-N-----------KI-------------------T------K-----K--T--VAIKV----IK-K---S----D-TIkk--------------M--M-V--D-------------Q-------V-NI-EKTI-LSN------Y------------------K--------C---NFIVELFSSF-----------Q-------T----------D----K----K----LF--------FVME-FL-------N-GG----DCAS---L---L-R---S--Fn--N------------------------------------------------------------------------------N-------M-------P-E-------DLTKNIIAQIIICLEYLH-N-H-GI---------IHRDLKPDNIL---I--------D--------------------------S------------------N-G-HIKLADF---GL---SK-----------F-----------D------------F---V-------Descnikilknsftlyn-----------------T-N--N-------------------N----------NttenqK-ILG-T----P-------------------YY--IPPEV--I---------L-------G-------------KG--Y-GKTIDWWSL---GIILYEFLI----------G--Y---P-----P-F------Q----E-D-------E---------------PN---EsinkIF----N-----------KIT------N---------------------H-------------------------------------------K---------------------K---K-L-Y----fpK----K----L-----Y-----P--V---AI---DLIEK--------LLDP-NPSVRLG

>sp|F4KH40|ire1-1|agc:mast|Arabidopsis  {|0(1)|}sp|F4KH40|ire1-1|agc:mast|Arabidopsis
FVSNKEI-AKGSNGT--------------------------------------------------------------------V-V---L-E-G-----------SY-------------------E------G-----R--L--VAVKR----LV-Q---Shh--D-VAqk--------------E--I-L-------------------------------NL-MAS------D------------------K--------H---SNIVRWYGVD-----------Q-------D----------E----H----F----IY--------ISLE--L-------C-AC----SLND---L---I-Y---A--S---S------------------------------------------------------------------------------A-------Ll------E-S-------PMASKLMRDIVAGLVHLH-D-I-GI---------VHRDLKPQNVL---I--------V--------------------------K------------------N-S-SLKLSDM---GI---SK-----------R-----------L------------P---A-------Dtsaltrnstg-----------------------L-G--S----------------------------------------G-S----S-------------------GW--QAPEQ--L---------R-------N-------------ER--Q-TRAVDLFSL---GCVLFFCMT----------G--G---K-----H-P------Y----G-D-------N---------------YE---R----DV----------------NVL------N---------------------D-------------------------------------------Q---------------------K---D-L-F----l-I----E----S-----L-----P--E---AV---HLLTG--------LLNP-DPNLRP-

>sp|D8S980||agc:mast|Selaginella sp|D8S980||agc:mast|Selaginella
FEIIKPI-SRGAFGR--------------------------------------------------------------------V-F---LAR-K-----------RT-------------------T------G-----D--L--FAIKV----LR-K---A----D-MIrk--------------N--A-V--E-------------S-------V-HA-ERNI-LIH------A------------------K--------N---PFLVRFFYSF-----------T-------C----------K----E----N----LY--------LVME-YL-------N-GG----DMYS---M---L-R---N--L---G------------------------------------------------------------------------------C-------L-------D-E-------DMARYYIAELVLALEYLH-S-L-AV---------IHRDLKPDNIL---I--------A--------------------------H------------------D-G-HIRLTDF---GL---SK-----------V-----------G------------L---I-------Nstddlsapasrgatvaaekhdss----------D-S--S-------------------T----------KkgrqqK-TVG-T----P-------------------DY--LAPEI--L---------L-------G-------------TA--H-GYPADWWSV---GVILFEFLT----------G--I---P-----P-F------N----A-E-------D---------------PQ---M----IF----E-----------NIL------N---------------------R-------------------------------------------N---------------------I---P-W-P---NipG----D----M-----S-----F--E---AA---DFIDK--------LLAE-DPNHRLG

>sp|H3APA6|mast2|agc:mast|Latimeria sp|H3APA6|mast2|agc:mast|Latimeria
FENIKLI-SNGAYGA--------------------------------------------------------------------V-Y---LVR-H-----------KD-------------------T------R-----Q--R--FAMKK----IN-K---Q----N-LIlr--------------N--Q-I--Q-------------Q-------A-FV-ERDI-LTF------A------------------E--------N---PFVVSMFCSF-----------E-------T----------K----R----H----LC--------MVME-YV-------E-DN----SCIE---R---V-G---H--G---D------------------------------------------------------------------------------F-------I-------P-L-------VMCRLLSATTLLLYTILY-T-Q-GL---------VTRDRVTPCLS---V--------C--------------------------G------------------R-E-RHRLNDF---SLh--SP-----------L-----------S------------L---N-------Lltivlwlgtv-----------------------T-G--E-------------------T----------ChfeplD-VCG-T----P-------------------EY--IAPEV--I---------L-------R-------------QG--Y-GKPVDWWAM---GIILYEFLV----------G--C---V-----P-F------F----G-D-------T---------------PE---E----LF----G-----------QVI------S---------------------D-------------------------------------------E---------------------I---I-W-P---DgeD----A----L-----P-----P--D---TQ---DLITA--------LLRQ-NPLERLG

>sp|A2EHM3||agc:mast|Trichomonas  {|0(1)|}sp|A2EHM3||agc:mast|Trichomonas
FKIIAPI-SRGAYGS--------------------------------------------------------------------V-F---LCQ-R-----------IQ-------------------T------G-----D--V--FALKV----IP-A---D----D-LSmk--------------N--D-V------------------------L-DT-EREV-MCR------A------------------L--------H---PSTISLFWSF-----------R-------A----------S----S----T----VF--------FVMS-FA-------R-GG----DLYA---L---L-E---S--V---G------------------------------------------------------------------------------S-------L-------D-E-------EVAAFYVAELVLAIEYIH-S-L-NV---------VHCDLKPDNIL---I--------N--------------------------D------------------S-G-HLQLTDF---GL---SK-----------F-----------G------------L---E-------Qrelgrslmfrfapssa-----------------T-K--S-------------------D----------TndhkrR-VIG-T----P-------------------HY--ISPES--L---------L-------R-------------SD--Y-SPKVDWWAL---GVIAYELVV----------G--E---P-----P-F------G----G-N-------S---------------EA---E----IF----S-----------HIV------A---------------------G-------------------------------------------K---------------------Y---E-W-P---Dd-V----E----V-----S-----D--E---YK---KFVHD--------LLNL-NPEKRP-

>sp|F6R8Z8|mast2|agc:mast|Ornithorhynchus sp|F6R8Z8|mast2|agc:mast|Ornithorhynchus
FETIKLI-SNGAYGA--------------------------------------------------------------------V-F---LVR-H-----------KS-------------------T------R-----Q--R--FAMKK----IN-K---Q----N-LIlr--------------N--Q-I--Q-------------Q-------A-FV-ERDI-LTF------A------------------E--------N---PFVVSMFCSF-----------E-------T----------R----R----H----LC--------MVME-YV-------E-GG----DCAT---L---L-K---N--I---G------------------------------------------------------------------------------A-------L-------P-V-------DMARMYFAETVLALEYLH-N-Y-GI---------VHRDLKPDNLL---I--------T--------------------------S------------------M-G-HIKLTDF---GL---SK-----------I-----------G------------L---M-------Slttnlyeghi-----------------------E-K--D-------------------A----------RefldkQ-VCG-T----P-------------------EY--IAPEV--I---------L-------R-------------QG--Y-GKPVDWWAM---GIILYEFLV----------G--C---V-----P-F------F----G-D-------T---------------PE---E----LF----G-----------QVI------Sgi-------------------D-------------------------------------------E---------------------I---A-W-P---EgdD----A----L-----P-----P--D---AQ---DLTSK--------LLHQ-NPLERLG

>sp|A0A034V7H7|mast3|agc:mast|Bactrocera sp|A0A034V7H7|mast3|agc:mast|Bactrocera
FDIVKLI-SNGAYGA--------------------------------------------------------------------V-Y---LVK-H-----------KT-------------------T------R-----Q--R--FAMKK----IN-K---N----N-LIlr--------------N--Q-V--E-------------Q-------V-FA-ERDI-LSF------A------------------D--------N---PFVVSMYCSF-----------E-------T----------K----K----H----LC--------LVME-YV-------E-GG----DCAT---L---L-K---N--I---G------------------------------------------------------------------------------P-------L-------P-P-------DMARFYFAETVLAVEYLH-S-Y-GI---------VHRDLKPDNLL---I--------T--------------------------A------------------L-G-HIKLTDF---GL---SK-----------M-----------G------------L---M-------Slatnlyegyi-----------------------D-S--E-------------------T----------RqfsdkQ-VYG-T----P-------------------EY--IAPEV--I---------L-------R-------------QG--Y-GKPVDWWSM---GIILYEFLI----------G--C---V-----P-F------F----G-E-------T---------------AE---E----LF----A-----------HTV------N---------------------D-------------------------------------------D---------------------I---E-W-P---DseDw---D----V-----Q-----P--E---AK---DLITQ--------LLQQ-NPRERLG

>sp|F6PZ10|mast4|agc:mast|Ornithorhynchus sp|F6PZ10|mast4|agc:mast|Ornithorhynchus
FETIKLI-SNGAYGA--------------------------------------------------------------------V-Y---FVR-H-----------KE-------------------S------R-----Q--R--FAMKK----IN-K---Q----N-LVlr--------------N--Q-I--Q-------------Q-------A-FV-ERDI-LTF------A------------------E--------N---PFVVSMYCSF-----------E-------T----------R----R----H----LC--------MVME-YV-------E-GG----DCAT---L---M-K---N--M---G------------------------------------------------------------------------------P-------L-------P-V-------DMARMYFAETVLALEYLH-N-Y-GI---------VHRDLKPDNLL---V--------T--------------------------S------------------M-G-HIKLTDF---GL---SK-----------V-----------G------------L---M-------Slttnlyeghi-----------------------E-K--D-------------------A----------RefrdkQ-VCG-T----P-------------------EY--IAPEV--I---------L-------R-------------QG--Y-GKPVDWWAM---GIILFEFLV----------G--C---V-----P-F------F----G-D-------T---------------PE---E----LF----G-----------QVI------S---------------------D-------------------------------------------D---------------------I---G-W-P---DkeE----E----Ip----P-----P--E---AQ---CLITL--------LLRQ-DPLERLG

>sp|A0A061AKZ2|kin-4|agc:mast|Caenorhabditis sp|A0A061AKZ2|kin-4|agc:mast|Caenorhabditis
FDTIRLV-SNGAYGA--------------------------------------------------------------------V-Y---LVR-H-----------RE-------------------T------R-----Q--R--FALKK----MN-K---Q----T-LMlr--------------N--Q-V--D-------------Q-------V-FA-ERDI-LTM------A------------------D--------N---PFVVSFYGSF-----------E-------T----------R----Q----Y----LC--------MLME-YV-------E-GG----DCAA---L---L-K---S--A---G------------------------------------------------------------------------------T-------L-------P-V-------ELVRLYVAETILAIEYLH-S-Y-GI---------VHRDLKPDNLL---I--------T--------------------------A------------------M-G-HIKLTDF---GL---SK-----------I-----------G------------L---M-------Nrttlvaegyd-----------------------AvV--E-------------------T----------QqfqdkQ-LCG-T----P-------------------EY--IAPEV--I---------L-------R-------------RG--Y-GKPVDWWAL---GIILYEFLV----------G--I---V-----P-F------F----G-E-------T---------------PE---A----LF----S-----------KVI------S---------------------E-------------------------------------------D---------------------V---E-Y-P---EedE----A----L-----P-----P--E---AA---DLCRR--------LLEK-NPAERLG

>sp|A0A0B2V5Z6|mast2|agc:mast|Toxocara sp|A0A0B2V5Z6|mast2|agc:mast|Toxocara
YETIRLI-SNGAYGA--------------------------------------------------------------------V-Y---LVR-H-----------RE-------------------T------R-----Q--R--FALKR----MN-K---Q----T-LMmr--------------N--Q-V--D-------------Q-------V-YA-ERDI-LTF------T------------------D--------N---PFVVSFYGSF-----------E-------T----------R----H----H----LC--------MLME-YV-------E-GG----DCAA---L---L-K---N--V---G------------------------------------------------------------------------------T-------L-------P-I-------DLARLYIAETILAIDYLH-S-C-GI---------VHRDLKPDNLL---I--------T--------------------------A------------------M-G-HIKLTDF---GL---SK-----------I-----------G------------L---M-------Nrttlvsegyl-----------------------DvA--D-------------------T----------QqfkdkQ-LCG-T----P-------------------EY--IAPEV--I---------L-------R-------------QG--Y-GKPVDWWAL---GVIIYEFLI----------G--I---V-----P-F------V----G-E-------T---------------PE---Q----LF----A-----------NII------S---------------------E-------------------------------------------E---------------------E---E-F-P---EgdE----A----L-----P-----P--E---AE---SLISQ--------LLEK-NPAERLG

>sp|A0A0V0RX32|mast4|agc:mast|Trichinella sp|A0A0V0RX32|mast4|agc:mast|Trichinella
FQVMKLI-SNGAYGS--------------------------------------------------------------------V-Y---LVR-A-----------KE-------------------T------R-----K--R--FALKK----LR-K---S----S-LIlr--------------N--Q-L--E-------------Q-------V-FA-ERDI-MTF------S------------------D--------N---PFVVSFYGSF-----------E-------T----------K----T----H----LC--------MLME-YV-------E-GG----DCAS---L---L-K---Q--I---G------------------------------------------------------------------------------V-------F-------P-V-------EMARLYIAEAVLAVEYLH-S-Y-GI---------VHRDLKPDNLL---I--------T--------------------------A------------------M-G-HVKLTDF---GL---SK-----------I-----------G------------L---M-------Nrttllcedyf-----------------------DvS--E-------------------T----------QqfrdrQ-ICG-T----P-------------------EY--IAPEV--I---------L-------R-------------QG--Y-GKPVDWWAI---GIILYEFLV----------G--T---V-----P-F------F----G-N-------T---------------PE---E----LF----A-----------HAI------H---------------------D-------------------------------------------E---------------------I---E-F-P---EdpY----C----P-----P-----A--E---AV---DLIRG--------LLQV-NPLDRLG

>sp|A2GPR1||agc:mast|Trichomonas sp|A2GPR1||agc:mast|Trichomonas
FNFLKRI-SSGAYAR--------------------------------------------------------------------V-F---LAQ-K-----------KK-------------------T------G-----D--L--YAIKV----LK-R---K----E-CEqk--------------N--Q-F--K-------------R-------V-LA-EKDI-LLQ------F------------------S--------N---PYIVKFYYSI-----------I-------G----------H----H----N----LY--------LVME-YL-------P-GG----DLYS---L---L-Q---N--V---G------------------------------------------------------------------------------C-------L-------D-E-------ENTRIYALQILSALHTLH-K-S-GI---------IHRDLKPDNIL---I--------G--------------------------A------------------D-G-LLKLTDF---GL---SH-----------L-----------G------------V---V-------Grqnntdknsq-----------------------ApE--D-------------------P----------SlntaaS-LVG-T----P-------------------DY--IAPEI--L---------L-------N-------------QP--H-TFTADYWSL---GVIIYELLC----------G--E---P-----P-F------H----G-E-------T---------------ET---E----TH----T-----------NIL------R---------------------G-------------------------------------------K---------------------I---D-F------tdM----D----L-----Q-----P--E---IE---DFIRR--------LLTI-DPKNRLG

>sp|A0A0A0MUY4|mast3|agc:mast|Papio sp|A0A0A0MUY4|mast3|agc:mast|Papio
FETIKLI-SNGAYGA--------------------------------------------------------------------V-Y---LVR-H-----------RD-------------------T------R-----Q--R--FAIKK----IN-K---Q----N-LIlr--------------N--Q-I--Q-------------Q-------V-FV-ERDI-LTF------A------------------E--------N---PFVVSMFCSF-----------E-------T----------R----R----H----LC--------MVME-YV-------E-GG----DCAT---L---L-K---N--M---G------------------------------------------------------------------------------P-------L-------P-V-------DMARLYFAETVLALEYLH-N-Y-GI---------VHRDLKPDNLL---I--------T--------------------------S------------------L-G-HIKLTDF---GL---SK-----------I-----------G------------L---M-------Smatnlyeghi-----------------------E-K--D-------------------A----------RefidkQ-VCG-T----P-------------------EY--IAPEV--I---------F-------R-------------QG--Y-GKPVDWWAM---GVVLYEFLV----------G--C---V-----P-F------F----G-D-------T---------------PE---E----LF----G-----------QVV------S---------------------D-------------------------------------------E---------------------I---M-W-P---EgdE----A----L-----P-----A--D---AQ---DLITR--------LLRQ-SPLDRLG

>sp|W4Z220|sp-mast2|agc:mast|Strongylocentrotus sp|W4Z220|sp-mast2|agc:mast|Strongylocentrotus
FENIKII-SNGAYGA--------------------------------------------------------------------V-Y---LVR-H-----------KA-------------------S------L-----Q--R--FAMKK----IC-K---Q----N-IAlr--------------N--Q-R--E-------------Q-------V-FA-ERDI-LTF------A------------------E--------N---PFVVALYCSF-----------E-------T----------K----K----Y----LC--------MVME-YV-------E-GG----DVAT---L---I-K---H--I---G------------------------------------------------------------------------------P-------L-------P-L-------ETARLYFAEAVLAIEYLH-S-Y-GI---------VHRDIKPDNML---I--------T--------------------------S------------------T-G-HIKLTDF---GL---SK-----------I-----------G------------I---M-------Slttnlyegni-----------------------D-R--D-------------------T----------KqfqdqQ-VCG-T----P-------------------QY--IAPEV--I---------L-------R-------------QG--Y-GKPVDWWSM---GVVLYEILV----------G--C---P-----P-F------F----G-E-------T---------------PE---E----LF----A-----------QTI------N---------------------V-------------------------------------------M---------------------I---E-W-P---DgdD----A----L-----S-----D--E---AM---ELING--------FLQQ-DPLFRLG

>sp|I1FYC4|loc100640995|agc:mast|Amphimedon sp|I1FYC4|loc100640995|agc:mast|Amphimedon
FDVIKII-SNGAYGA--------------------------------------------------------------------V-Y---LVR-H-----------KQ-------------------T------R-----M--R--FAMKK----VN-K---K----R-MImk--------------K--Q-V--Q-------------S-------V-FN-ERDI-LTF------S------------------E--------N---PFVVGLWCTF-----------Q-------T----------R----Q----H----LY--------MVME-YV-------E-GG----DVAA---L---L-K---G--V---G------------------------------------------------------------------------------Y-------L-------T-L-------ELATMYFSETVLALEYIH-S-H-GI---------IHRDLKPDNLL---I--------T--------------------------S------------------E-G-HIKLTDF---GL---SK-----------I-----------G------------L---T-------Nyaahviedaw-----------------------A-K--D------------------------------YqfvdqE-VYG-T----P-------------------DY--IAPEV--I---------L-------G-------------MP--Y-GFPVDWWSM---GVILYEMMM----------G--V---T-----P-F------V----S-S-------T---------------IQ---D----LF----E-----------EIT------N---------------------E-------------------------------------------Nlh-------------------I---S-F-P---Ee-D----E----I-----P-----D--D---AQ---DLVRQ--------LMCF-DPMYRLG

>sp|D8RB45|ire1-1|agc:mast|Selaginella sp|D8RB45|ire1-1|agc:mast|Selaginella
FEIIKPI-SRGAFGR--------------------------------------------------------------------V-F---LAR-K-----------KT-------------------T------G-----D--L--FAVKV----LR-K---S----D-MIrk--------------N--A-V--R-------------S-------V-QA-ERNI-LIS------A------------------R--------N---PFVVRFFYSF-----------T-------C----------S----E----N----LY--------LVME-YL-------N-GG----DLYS---L---L-M---S--M---G------------------------------------------------------------------------------C-------L-------E-E-------DMARVYIAELVLALEYLH-S-L-GV---------VHRDLKPGNIL---I--------A--------------------------H------------------D-G-HIKLTDF---GL---SR-----------M-----------G------------L---I-------Nstddlaiamn-----------------------D----D-------------------R----------EhnqlkS-AVG-T----P-------------------DY--LAPEI--L---------L-------G-------------TE--H-DHAADWWSV---GIILYEFLT----------G--V---P-----P-F------N----A-E-------H---------------PQ---I----IF----D-----------NIL------N---------------------K-------------------------------------------K---------------------I---S-W-P---RvpE----D----V-----S-----Y--D---AC---DLINR--------LLTD-DPKRRLG

>sp|H0YQ64|mast3|agc:mast|Taeniopygia sp|H0YQ64|mast3|agc:mast|Taeniopygia
FETIKLI-SNGAYGA--------------------------------------------------------------------V-Y---LVR-H-----------RE-------------------T------R-----Q--R--FALKK----IN-----Q----N-LIlr--------------N--Q-I--Q-------------Q---------FV-ERDI-LTF------A------------------E--------N---PFVVSWFCDP-----------D-------L----------L----D----E----GG--------GPPR-VP-------T-GG----DCAT---L---L-K---N--M---G------------------------------------------------------------------------------P-------L-------P-V-------DMAKMYFAETVLALEYLH-N-Y-GI---------VHRDLKPDNLL---I--------T--------------------------S------------------M-G-HIKLTDF---GL---SK-----------I-----------G------------L---M-------Nmttnlyeghm-----------------------E-K--D-------------------T----------RefmdkQ-VCG-T----P-------------------EY--IAPEV--I---------L-------I-------------QG--Y-GKPVDWWAM---GIILYEFLV----------G--C---V-----P-F------F----G-D-------T---------------PE---E----LF----G-----------QVI------S---------------------D-------------------------------------------E---------------------I---M-W-P---EgdE----A----L-----P-----A--D---AQ---DLITR--------LLRQ-CPLERLG

>sp|A2F4Q4||agc:mast|Trichomonas sp|A2F4Q4||agc:mast|Trichomonas
FELIERI-SSGAYAR--------------------------------------------------------------------V-Y---LAK-K-----------KL-------------------T------G-----D--I--FAIKV----LP-K---S----G-LVqk--------------N--Q-L--K-------------R-------I-LL-EKDI-LLQ------F------------------N--------N---PYVTNFYYSI-----------I-------G----------T----R----N----LY--------LVME-YI-------G-GG----DLFS---L---L-E---K--F---G------------------------------------------------------------------------------C-------F-------D-E-------GSARIYTYQIVRALQYLY-Q-N-GI---------IHRDLKPDNIL---V--------T--------------------------S------------------E-G-YLKLADF---GL---SH-----------L-----------G------------M---K-------Nrerpndtidf-----------------------R-V--K-------------------E----------NviqshS-LVG-T----P-------------------DY--ISPEI--I---------L-------G-------------QP--H-SFTTDYWSL---GVIVYEMLT----------G--A---M-----P-F------H----T-E-------S---------------EQ---H----TF----K-----------NIV------K---------------------G-------------------------------------------I---------------------Y---A-P------l-T----D----V-----S-----P--D---AA---DFVKR--------LLYS-DPRKRLG

>sp|K7G0A5|mast1|agc:mast|Pelodiscus  {|0(5)|}sp|K7G0A5|mast1|agc:mast|Pelodiscus
FETIKLI-SNGAYGA--------------------------------------------------------------------V-Y---LVR-H-----------KE-------------------T------R-----Q--R--FAMKR----IN-K---Q----N-LIlr--------------N--Q-I--Q-------------Q-------A-FV-ERDI-LTF------A------------------E--------N---PFVVSMFCSF-----------E-------T----------K----R----H----LC--------MVME-YV-------E-DA----GCWG---L---L-Q---A--V---G------------------------------------------------------------------------------A-------L-------P-V-------ELARMYFAETVLALEYLH-N-Y-GI---------VHRDLKPDNLL---I--------T--------------------------S------------------M-G-HIKLTDF---GL---SK-----------M-----------G------------L---M-------Slttnlyeghi-----------------------E-K--D-------------------A----------RefldkQ--VG-P----Q-------------------GS--RAPNP--V---------L-------G-------------LG--L-GSP-------------GQSLP----------R--H---L-----R-L------L----S-R-------A---------------PA---Q----LP----G-----------RPV------Scwp------------------G-------------------------------------------G---------------------I---G-P-I---GglQ----A----V-----P-----W--R---QP---QRQAA--------PFQT-GPR----

>sp|A2F8E8||agc:mast|Trichomonas sp|A2F8E8||agc:mast|Trichomonas
FEFIRRI-SSGAFAT--------------------------------------------------------------------V-F---IAK-K-----------KL-------------------T------G-----D--I--FAIKV----IP-R---T----T-VIqk--------------N--Q-T--S-------------R-------I-MT-EKDI-LKN------F------------------T--------N---PYIVTFYYSI-----------L-------G----------E----R----N----LY--------LVTE-FV-------P-GG----DLYS---L---L-Q---A--L---G------------------------------------------------------------------------------S-------F-------D-E-------DSSKIYIAEILHALRYLR-E-N-GI---------IHRDLKPDNIL---V--------T--------------------------K------------------N-G-TLKLTDF---GL---SH-----------Q-----------G------------I---V-------Nrqmsnepedi-----------------------E-A--E-------------------P----------------E-IVG-T----L-------------------DY--MAPEI--L---------M-------N-------------LP--H-SFGVDYWSL---GAMLFEFLT----------G--V---P-----P-F------H----A-D-------T---------------DT---E----TT----K-----------NIL------L---------------------N-------------------------------------------K---------------------I---D-F-Q---Pd-D----E----M-----S-----P--E---AK---DLIKR--------LLDP-NPETRLG

>sp|A2GEQ5||agc:mast|Trichomonas sp|A2GEQ5||agc:mast|Trichomonas
FEFVKRI-SSGAFAT--------------------------------------------------------------------V-F---IAK-K-----------KL-------------------T------G-----D--I--YAIKA----IP-K---T----V-FQqk--------------N--Q-T--S-------------R-------I-LK-ERDI-LLE------I------------------S--------N---PYVVTFYYSI-----------I-------S----------D----K----N----LY--------LVTE-FV-------P-GG----DLYS---V---L-Q---M--F---G------------------------------------------------------------------------------A-------F-------D-E-------ESAKIYLYQILQALKYIH-G-N-GI---------IHRDLKPDNIL---V--------T--------------------------A------------------E-G-TLKLTDF---GL---SS-----------Q-----------G------------C---V-------Nrqvnqeieea-----------------------D------------------------------------tc---E-IVG-T----L-------------------DY--MAPEV--L---------L-------N-------------QP--H-TFAVDFWSL---GCMLFEFLT----------G--V---P-----P-F------H----A-E-------T---------------EE---E----TT----Q-----------NIL------T---------------------S-------------------------------------------K---------------------V---E-F-Y---Ee-D----E----I-----T-----N--E---AR---DLIIR--------LLEP-NPEKRLG

>sp|A2E8A4||agc:mast|Trichomonas sp|A2E8A4||agc:mast|Trichomonas
FEFIKRV-SRGAFAR--------------------------------------------------------------------V-F---LAK-K-----------KS-------------------T------G-----D--I--YAIKV----QS-K---S----N-ILnk--------------N--Q-G--K-------------R-------I-LA-EKDI-LLH------F------------------Q--------N---PYIINFYYSI-----------L-------G----------T----H----N----FY--------IVME-YL-------P-GG----DLYS---L---L-H---E--V---Y------------------------------------------------------------------------------S-------I-------D-E-------ESAKFYAYQIAKALEYLH-K-C-GI---------IHRDLKPDNIL---V--------D--------------------------A------------------N-G-NLKLTDF---GL---SY-----------L-----------G------------V---V-------Drrinsden--------------------------------------------------------------ivqsdS-LVG-T----P-------------------NY--VAPEI--I---------L-------G-------------QK--H-SFPVDYWSL---GCVVYELLM----------G--E---P-----P-F------T----A-D-------T---------------EK---E----LQ----N-----------NII------L---------------------G-------------------------------------------K---------------------F---E-------HldD----E----F-----S-----P--E---CQ---DFISR--------LLTV-DPSKRLG

>sp|A2EY79||agc:mast|Trichomonas sp|A2EY79||agc:mast|Trichomonas
FKFVKRI-SNGAFAR--------------------------------------------------------------------V-F---LAT-K-----------DK-------------------L------K-----S--P--VAIKV----IP-R---R----N-VRgk--------------G--S-T--N-------------R-------L-LT-EKNI-MLH------F------------------N--------S---PYTIRFFYST-----------I-------G----------K----H----N----LY--------MVME-YL-------P-GG----DLFS---L---L-E---K--F---G------------------------------------------------------------------------------C-------F-------P-E-------DVARNYTAQIVAALEYLR-Q-N-NV---------IHRDLKPDNIL---L--------D--------------------------S------------------A-G-HLKLVDF---GL---SY-----------F-----------G------------V---V-------Grqtdthest--------------------------------------------------------------------ALG-T----P-------------------DY--IAPEI--I---------T-------L-------------EN--H-SYQADYWSL---GAMLYEFIT----------G--V---A-----P-F------H----D-N-------T---------------PQ---E----IF----S-----------NVL------C---------------------G-------------------------------------------S---------------------I---N-F-K---EleEm---N----A-----S-----K--D---CI---DFIQK--------LLVS-DPKKRLG

>sp|Q54UZ1||agc:mast|Dictyostelium sp|Q54UZ1||agc:mast|Dictyostelium
YYFIKPI-SKGGYGQ--------------------------------------------------------------------V-F---LAI-T-----------KS--------------------------N-----K--F--FAIKS----IN-K---R----D-TIgk--------------H--M-V--K-------------E-------L-MV-ERNI-LVQ------Y------------------Q--------N---QSIVKLFECF-----------Q-------T----------K----K----K----LY--------MVME-FL-------H-GG----DCAS---L---L-H---S--L---N------------------------------------------------------------------------------T-------L-------E-E-------REAKNIIAQIVNGLEFIH-S-C-GI---------IHRDLKVENLI---F--------D--------------------------K------------------N-G-IIKIVDF---GF---SE-----------V-----------G------------F---T-------Gnsikngn---------------------------------------------------------------kknn-K-CLG-T----P-------------------YY--MSPEV--I---------N-------K-------------RG--Y-GKTIDWWAL---GIIIFELLS----------G--E---T-----P-F------V----G-D-------N---------------QN---M----IF----E-----------KIT------Nyt-------------------N-------------------------------------------E---------------------I---N-F-P------S----Y----F-----S-----E--V---AI---DLIQK--------LLQV-DPLKRLG

>sp|A2DH70||agc:mast|Trichomonas sp|A2DH70||agc:mast|Trichomonas
FTILKQI-SKGAYAR--------------------------------------------------------------------V-Y---LAE-K-----------NS-------------------T------K-----D--K--YAIKV----IS-K---D----K-LHtt--------------E--I-V--K-------------Hh------L-LH-EKDF-LFQ------L------------------R--------S---NFIVKIYSSF-----------I-------G----------E----K----N----LY--------IVMD-YI-------S-NG----DLKH---I---L-D---N--Y---E------------------------------------------------------------------------------V-------F-------D-E-------VHATICTAQIVLALRDLR-R-N-KF---------VHRDLKPDNVL---L--------D--------------------------G------------------D-G-YLKLIDF---GL---SS-----------E-----------I------------M---Q-------Neivdt-------------------------------------------------------------------------TG-T----L-------------------GY--CSPEV--L---------T-------N-------------QA--T-TYSSDYWSL---GCMIYEFLF----------G--M---P-----P-F------N----A-E-------N---------------AT---K----TI----E-----------NTL------K---------------------I-------------------------------------------N---------------------Y---E-V-D---LslD----N----D-----L-----H--D---AL---DLISK--------LLVF-EPEKRLG

>sp|A2DV83||agc:mast|Trichomonas sp|A2DV83||agc:mast|Trichomonas
FTFIRKI-SSGAFAK--------------------------------------------------------------------V-F---LAI-K-----------TR-------------------T------G-----D--I--YAIKV----TP-K---S----S-LKqk--------------N--T-F--K-------------R-------V-LT-EKDI-LLQ------N------------------S--------N---PFIVDFYYSI-----------I-------G----------D----H----N----LY--------LVME-YL-------P-GG----DLYS---L---L-N---N--I---G------------------------------------------------------------------------------S-------L-------D-E-------TAARIYTAQIVKALEYLH-S-H-GI---------VHRDLKPDNIL---I--------N--------------------------I------------------S-G-KLKLTDF---GL---SL-----------Y-----------G------------A---Y-------Draipdd----------------------------------------------------------------sk---T-IVG-T----P-------------------DY--LAPEI--I---------L-------S-------------SK--H-SFTADYWSL---GCVIYEFLT----------G--A---P-----P-F------H----M-E-------T---------------EM---E----TF----A-----------QIL------T---------------------G-------------------------------------------R---------------------F---D-I-D---Pl-E----D----M-----S-----D--E---VI---DLIKH--------LLQV-DPEKRLG

>sp|A2FNQ5||agc:mast|Trichomonas sp|A2FNQ5||agc:mast|Trichomonas
FTFIKRI-SSGAYAK--------------------------------------------------------------------V-Y---LAE-K-----------NS-------------------T------K-----D--T--YAIKV----TP-K---S----E-LRqk--------------N--E-V--R-------------R-------V-LT-EKDI-LLK------N------------------S--------N---PYIVEIYYSI-----------I-------G----------K----H----N----LY--------LVMD-FV-------P-GG----DLYS---L---L-Q---N--I---G------------------------------------------------------------------------------T-------L-------D-E-------DSSRIYIAQIVQALDFLH-G-K-GI---------LHRDLKPDNIL---I--------S--------------------------C------------------E-G-KLKLTDF---GL---SL-----------Y-----------G------------A---F-------Drgn-------------------------------------------------------------------se---G-LVG-T----P-------------------GY--MAPEI--I---------L-------S-------------QP--H-NQCVDYWSL---GVILFELLT----------G--I---P-----P-F------N----R-A-------T---------------EQ---E----TF----Q-----------AIV------S---------------------G-------------------------------------------K---------------------C---D-W-----SllE----D----V-----S-----N--D---GI---DFIRK--------LLTV-DPSKRLG

>sp|A2FBN5||agc:mast|Trichomonas sp|A2FBN5||agc:mast|Trichomonas
FTFLKRI-SGGAYAR--------------------------------------------------------------------V-F---LAK-K-----------TQ-------------------T------G-----D--I--YAVKV----LK-R---R----S-IQrk--------------N--Q-V--Q-------------R-------V-LT-ERDI-LHD------C------------------I--------S---PYVVSFYYSI-----------T-------G----------V----N----N----LY--------LFME-YL-------P-GG----DLYS---L---L-E---Q--V---G------------------------------------------------------------------------------A-------L-------D-E-------SSARFYIKQIIEALQFLH-E-H-GI---------IHRDLKPDNLL---I--------T--------------------------A------------------D-G-MLKLTDF---GL---SY-----------A-----------G------------A---V-------Grqissde--------------------------------------------------------------------R-IIG-T----P-------------------DY--VSPEV--I---------L-------C-------------QS--H-GPTTDYWSL---GCIAYELIS----------G--I---P-----P-F------H----R-D-------T---------------ES---M----TL----E-----------AVI------T---------------------G-------------------------------------------R---------------------Y---E-P-I---E-------D----C-----S-----P--E---LN---DFITR--------LLDP-DPERRLG

>sp|H3AV15|mast1|agc:mast|Latimeria sp|H3AV15|mast1|agc:mast|Latimeria
FETIKLI-SNGAYGA--------------------------------------------------------------------V-Y---LVR-H-----------KE-------------------I------R-----Q--R--FAMKK----IN-K---Q----N-LIlr--------------N--Q-I--Q-------------Q-------A-FV-ERDI-LTF------A------------------E--------N---PFVVSMFCSF-----------E-------T----------K----R----H----LC--------MVME-YV-------E-GG----DCAT---L---L-K---N--I---G------------------------------------------------------------------------------A-------L-------P-V-------EMARMYFAETVLALEYLH-N-Y-GI---------VHRDLKPDNGR---S--------S--------------------------E------------------K-G-ETKLVVP---AC-----------------------------------------------------------------------------------------K--D-------------------D----------YhlfnkQ-VCG-T----P-------------------EY--IAPEV--I---------L-------R-------------QG--Y-GKPVDWWAM---GIILYEFLV----------G--C---V-----P-F------F----G-D-------T---------------PE---E----LF----G-----------QVI------S---------------------D-------------------------------------------E---------------------I---V-W-P---HgdE----A----L-----P-----A--D---AQ---HLIAC--------LLQT-NPLLRLG

>sp|Q54C18||agc:mast|Dictyostelium sp|Q54C18||agc:mast|Dictyostelium
YKHVECI-GKGGYGV--------------------------------------------------------------------V-C---KFI-N-----------KK-------------------T------N-----E--I--RAIKT----IR-K---D----Y-----------------------------------------S-------A-LK-EINT-LKE------L------------------G--------G---QFTVNIFHTF-----------L-----SpC----------K----E----K----VL--------IEME-YL-------S-GG----DCAF---H---L-N---D--V---G------------------------------------------------------------------------------Vg------F-------P-E-------ELAKQYTAETVLCLDFIH-E-K-SI---------IHCDIKPNNMV---I--------D--------------------------S------------------D-G-HIKLLDF---GN---AK-----------K-----------F------------------------------------------------------------N--Q-------------------K----------KptsndG-ILG-S----P-------------------RY--ISPEV--L---------L-------F-------------EP--Q-SPAVDYWSL---GIVMFELIT----------G--T---T-----P-F------I----G-E-------T---------------PE---E----IF----E-----------SIL------S---------------------R-------------------------------------------N---------------------T---E-C--------I----E----I-----Q-----K--D---AK---DLIIK--------LLDP-NPSTRIG

>sp|A2DP41||agc:mast|Trichomonas sp|A2DP41||agc:mast|Trichomonas
FSFKKQI-SRGAYAR--------------------------------------------------------------------V-F---LAK-K-----------ES-------------------T------G-----D--V--VAIKV----IS-R---K----H-AArk--------------N--T--------------------------A-FT-EKNI-LVK------F------------------Q--------S---EHVVSLYYTL-----------C-------G----------V----N----N----LY--------IVME-YV-------P-GG----DLKT---V---L-H---H--L---G------------------------------------------------------------------------------C-------M-------D-E-------HNARYYIVQIVAALQDLR-K-H-KI---------VHRDLKPDNIL---I--------D--------------------------R------------------D-G-HLKLADF---GL---SF-----------V-----------G------------V---V-------Ektl------------------------------------------------------------------------E-FAG-T----P-------------------DY--VAPEI--V---------L-------N-------------KG--H-SFPADYWSL---GVIIYELLT----------G--V---P-----P-F------H----G-K-------T---------------PE---E----TF----M-----------NIC------E---------------------G-------------------------------------------I---------------------F---E--------p-I----D----G-----S-----K--E---AI---DLIRQ--------LLRP-NPNERLG

>sp|A2EZG8||agc:mast|Trichomonas sp|A2EZG8||agc:mast|Trichomonas
FEFIKRL-SNGAYGR--------------------------------------------------------------------V-Y---LAK-K-----------KT-------------------T------G-----E--V--FAIKA----IP-R---H----Q-MDhq--------------N---------------------S-------A-FN-EKMT-LSQ------V------------------S--------S---SSVVSMYYSI-----------A-------G----------V----K----N----MY--------IVME-YL-------P-GG----DLSR---L---L-D---N--V---G------------------------------------------------------------------------------S-------F-------S-K-------DVIRAYAAQIVMALADLR-K-F-GI---------IHRDIKPGNIL---V--------N--------------------------K------------------N-G-QLKLIDF---GL---SY-----------T-----------G------------S---S-------Erc--------------------------------------------------------------------v----K-LVG-T----P-------------------DY--LSPEV--I---------L-------N-------------MS--H-SFSVDYWSL---GAMLYEFFE----------G--V---P-----P-F------H----G-E-------T---------------AE---E----TI----L-----------NIC------K---------------------G-------------------------------------------K---------------------I---P--------r-I----Q----C-----S-----D--A---LW---NLIKG--------LMDH-NSKKMLG

>sp|A0A0V0TZD5|mast1|agc:mast|Trichinella sp|A0A0V0TZD5|mast1|agc:mast|Trichinella
FQVMKLI-SNGAYGS--------------------------------------------------------------------V-Y---LVR-A-----------KE-------------------T------R-----K--R--FALKK----LR-K---S----S-LIlr--------------N--Q-L--E-------------Q-------V-FA-ERDI-MTF------S------------------D--------N---PFVVSFYGSF-----------E-------T----------K----T----H----LC--------MLME-YV-------E-GG----DCAS---L---L-K---Q--I---G------------------------------------------------------------------------------V-------F-------P-V-------EMARLYIAEAVLAVEYLH-S-Y-GI---------VHRDLKPDNLL---I--------T--------------------------A------------------M-G-HVKLTDF---GL---SK-----------I-----------G------------L---M-------Nrttllcedyf-----------------------DvS--E-------------------T----------QqfrdrQ-ICG-T----P-------------------EY--IAPEV--I---------L-------R-------------QG--Y------------------------------------------------------------------------------------------------------------------------------------------------D-------------------------------------------E---------------------I---E-F-P---EdpY----C----P-----P-----A--E---AV---DLIRG--------LLQV-NPLDRLG

>sp|F1SDY2|mast1|agc:mast|Sus sp|F1SDY2|mast1|agc:mast|Sus
-----------------------------------------------------------------------------------------------------------------------------------------------------------------------------------------------V--K-------------A-------A-WV-EFQL-LGF------S------------------V--------P---IFILGHFLTS-----------P-------S----------Q----I----H----ML--------KCQQ-YT-------P-GG----DCAT---L---L-K---N--I---G------------------------------------------------------------------------------A-------L-------P-V-------EMARMYFAETVLALEYLH-N-Y-GI---------VHRDLKPDNLL---I--------T--------------------------S------------------M-G-HIKLTDF---GL---SK-----------M-----------G------------L---M-------Slttnlyeghi-----------------------E-K--D-------------------A----------RefpgqG-VCG-T----P-------------------EY--IAPEV--I---------L-------R-------------QG--Y-GKPVDWWAM---GIILYEFLV----------G--C---V-----P-F------F----G-D-------T---------------PE---E----LF----G-----------QVI------S---------------------D-------------------------------------------D---------------------I---L-W-P---EgdE----A----L-----P-----T--D---AQ---LLISS--------LLQT-NPLVRLG

>sp|A0A0S7M2V3|gwl|agc:mast|Poeciliopsis  {|0(23)|}sp|A0A0S7M2V3|gwl|agc:mast|Poeciliopsis
FTVLKPI-SRGAFGK--------------------------------------------------------------------V-Y---LAR-K-----------KS-------------------N------A-----R--L--YAIKV----MK-K---A----D-MVdk--------------N--M-A--S-------------Q-------M-KA-ERDA-LAL------S------------------K--------S---PFIVHLFYSL-----------Q-------T----------A----A----K----IY--------LVME-YL-------I-GG----DVKS---L---L-H---I--Y---G------------------------------------------------------------------------------Y-------F-------E-E-------DMAVKYISEVALALDYLH-R-H-GI---------IHRDLKPDNML---I--------S--------------------------N------------------E-G-HIKLTDF---GL---SK-----------V-----------K------------L----------------------------------------------------------------------D----------RelslmD-ILM-T----P-------------------SL--AKP-------------------------------------------------------------------------------------------------------------------------------------------------------------------------------------------------------------------------------------------------------------------------------------------------------------------------------------

>sp|D8SGT2||agc:rsk|Selaginella sp|D8SGT2||agc:rsk|Selaginella
FRIIKSI-GHGDMGT--------------------------------------------------------------------V-F---LVA-L-----------RG-------------------D------N-----S--P--YAMKV----MK-K---E----V-LAar--------------E--N-F--H-------------R-------A-QT-EKEI-LKA------L------------------D--------H---PFLPRLLAHF-----------E-------T----------D----K----H----TF--------LVTD-YC-------C-GG----DLNV---L---R-Q---K--Q---Pdk----------------------------------------------------------------------------R-------F-------S-E-------SATRFYAAEVLLALEYLH-E-H-GI---------IYRDLKPENIL---I--------K--------------------------E------------------N-G-HVMLTDF---DL---SL-----------N-----------L------------A---T-------Kkktsssplft-----------------------D-K--K-------------------K----------KpskprS-FVG-T----E-------------------EY--VAPEV--V---------W-------G-------------SG--H-GLPVDWWTF---GVFLYELVY----------A--K---T-----P-F------K----G-S-------R---------------RK---D----TF----Y-----------NIL------C---------------------K-------------------------------------------E---------------------V---E-L-P---G------------P-----P-----T--P---LK---DLIAG--------LLVK-DPEQRLG

>sp|D3BCH4|pkga|agc:mast|Polysphondylium sp|D3BCH4|pkga|agc:mast|Polysphondylium
FTILKPI-TKGGFGK--------------------------------------------------------------------V-F---LAK-K-----------KK-------------------T------G-----D--I--YAIKR----LK-K---I----D-MVkk--------------N--Q-I--D-------------H-------V-KV-ERNI-LAY------T------------------S--------N---PFVVKMYYSF-----------Q-------S----------R----D----Y----FY--------LVME-YV-------H-GG----DCFS---L---L-Q---N--L---G------------------------------------------------------------------------------A-------L-------E-E-------DMAKMIIAETVLALEYLH-G-L-GI---------IHRDLKPDNLL---I--------D--------------------------K------------------N-G-HIKLTDF---GL---SKiglldrqsvvpP-----------L------------L---A-------TknmesafssptiakanllgsdapesplfipqapQ-Pl-N-------------------Nmvkpkarkl-------S-CVG-T----P-------------------DY--LAPEI--L---------L-------G-------------IG--H-GKEVDWFSV---GVMLFEFLT----------G--L---P-----P-F------S----A-D-------T---------------VE---M----TF----Q-----------NIL-----------------------------q-------------------R----------------------N---------------------I---K-W-P---S-------D----I-----S-----P--E---AK---DIIDK--------LLAL-NAQSRLG

>sp|Q54FH3||agc:ndr|Dictyostelium  {|0(2)|}sp|Q54FH3||agc:ndr|Dictyostelium
YDIISTI-GSGSYGE--------------------------------------------------------------------V-C---IVR-E-----------KS-------------------T------K-----Q--V--YAMKK----IY-Y---T----E-VSdt--------------E--L-V--Kk------------R-------A-LR-ERDA-MVIcnn---K------------------N--------N---KRAPKLYCSF-----------I-------D----------D----N----Egv--FY--------YVME-FI-------A-GG----DFNS---YcykL-V---D--G---K------------------------------------------------------------------------------K-------F-------T-E-------EEIKFYIAELVLCLEAFH-S-Y-GL---------LHRDVKPENLM---I--------N--------------------------K------------------D-G-HLVLGDF---GS---SK-----------L-----------A------------N---N-------SgggggnfgntltvpmstsystspsssisssllsT-Pp-N-------------------FnsflrnphssYt----S-YIG-T----P-------------------QY--MAVEV--V---------Q-------G-------------VN--Y-SKLCDFWSL---GAILFELVT----------G--Q---A-----L-F------V----E-Spdt----T---------------EQ---K----IR----E-----------NIG------N---------------------Wr-------------------G----------------------L---------------------L---N-T-A---Vq-Knq--P----M-----S-----K--Q---AE---SLIRE--------CIA--PERKR--

>sp|I7M450||agc:ndr|Tetrahymena sp|I7M450||agc:ndr|Tetrahymena
FEFLKLI-SKGAFGR--------------------------------------------------------------------V-W---LVK-K-----------KN-------------------T------D-----N--V--YAMKI----VN-L---A----E-KMnk--------------N--N-L--M-------------S-------L-QN-ERDI-FGI------V------------------S--------G---DFFVKAVYTF-----------A-------H----------E----S----Y----LC--------FVME-YM-------I-GG----DLGS---I---Q-Q---Q--F---G------------------------------------------------------------------------------V-------L-------E-E-------SVARFYIAEIILACSQLH-K-A-GI---------VHRDLKPDNLL---L--------D--------------------------S------------------K-G-HLKLTDF---GL---SD-----------M-----------G------------M---R-------SrnmenskqkkfrqeynnlkrgmdrissikgadfS-Ks-D-------------------KtrelkqmktnKf----R-IIG-T----P-------------------DY--IPPEV--I---------K-------G-------------SNnlN-CATLDWWSV---GVILFEMLV----------G--I---P-----P-F------N----D-E-------T---------------VE---K----IF----D-----------NII------N---------------------Mr-------------------V----------------------P---------------------Wd--Q-I-N---IgyD----E----V-----S-----P--E---AE---DLIKK--------LMDP-NPQTRLG

>sp|Q22GW0||agc:ndr|Tetrahymena sp|Q22GW0||agc:ndr|Tetrahymena
FDFLKLI-SKGAFGR--------------------------------------------------------------------V-W---LVR-K-----------KN-------------------T------E-----D--I--YAMKI----VN-F---A----E-KMnk--------------N--H-L--D-------------S-------L-KK-ENEI-LSK------V------------------Q--------G---DYVVKAVYTF-----------T-------H----------E----S----Y----IC--------FVME-YM-------I-GG----DLGS---I---I-S---S--Y---G------------------------------------------------------------------------------V-------L-------E-E-------SMAKFYIAEIVVAIHNLH-Q-I-GI---------IHRDLKPDNLL---L--------D--------------------------S------------------Q-G-HLKLTDF---GL---SD-----------M-----------G-Lqrrnktase-K---K-------KeklkifnnlqknnkafqkfddrinqndkfdkqpM-Kk-N-------------------VdslnilklnnAn----R-IIG-T----P-------------------DY--IAPEI--L---------K-------G-------------EGl-Q-NPAIDWWSV---GVMLFELLI----------G--I---P-----P-F------N----D-D-------T---------------VE---K----IF----D-----------NIK------N---------------------Yr-------------------I----------------------A---------------------Wd--Q-I-P---VgdD----E----V-----S-----Q--K---SV---NLIKK--------LMHP-DPKQRLG

>sp|P31034|cbk1|agc:ndr|Kluyveromyces sp|P31034|cbk1|agc:ndr|Kluyveromyces
FNSVKVI-GKGAFGE--------------------------------------------------------------------V-R---LVQ-K-----------KD-------------------T------G-----K--I--YAMKT----LL-K---S----E-MYnk--------------D--Q-L--A-------------H-------V-KA-ERDV-LAG------S------------------D--------S---PWVVSLYYSF-----------Q-------D----------S----Q----Y----LY--------LIME-FL-------P-GG----DLMT---M---L-I---R--W---Q------------------------------------------------------------------------------I-------F-------T-E-------DVTRFYMAECILAIEVIH-K-L-GF---------IHRDIKPDNIL---I--------D--------------------------I------------------R-G-HIKLSDF---GL---ST-----------G-----------F------------H---K-------ThdssyykkllqedeakkqqqqqqqqqqlnlqklN-Rq-Q-------------------MqtwrksrrlmAy----S-TVG-T----P-------------------DY--IAPEI--F---------L-------Y-------------QG--Y-GQECDWWSL---GAIMYECLI----------G--W---P-----P-F------C----S-E-------T---------------PQ---E----TY----R-----------KIM------N---------------------Fe-------------------Q----------------------T---------------------L---Q-F-P---Dd-I----H----I-----S-----Y--E---AE---DLIRR--------LLT--HSENRLG

>sp|Q1ZXI5||agc:ndr|Dictyostelium sp|Q1ZXI5||agc:ndr|Dictyostelium
FTLIEKI-GEGGFGQ--------------------------------------------------------------------V-F---LAK-K-----------KD-------------------T------G-----E--I--VAIKR----MS-K---E----L-IWsk--------------N--K-V--S-------------H-------I-KN-ERDI-LAQ------G------------------K--------Nh--RWIVSLVYSF-----------Q-------D----------D----Q----Y----LY--------LAME-YV-------P-GG----DLRS---L---L-S---A--L---N------------------------------------------------------------------------------S-------L-------D-E-------DSARFYMAEMVEAVDSCH-R-L-GY---------CHRDLKPENFL---I--------S--------------------------R------------------D-G-HVKLADF---GL---SK-----------N-----------V------------V---T-------RyhlrsasadntintttstpttssninqlsssmhS-Vt-D-------------------FgsfkdlsvaaAy----S-VVG-S----P-------------------FY--MAPEV--L---------Q-------A-------------TG--Y-GDEVDWWSL---GCMFYEFIF----------G--V---P-----P-F------D----G-D-------S---------------PE---E----VM----E-----------TVL------K---------------------Wk-------------------T----------------------M---------------------L---Q-R-P---Dg-----------V-----S-----D--E---LW---DLISG--------LIN--DGSTRLG

>sp|A8N8Y0||agc:ndr|Coprinopsis  {|0(31)|}sp|A8N8Y0||agc:ndr|Coprinopsis
FKTVKVI-GKGAFGE--------------------------------------------------------------------V-R---LVQ-K-----------VD-------------------T------G-----K--V--YAMKS----LQ-K---A----E-MLkr--------------D--Q-L--A-------------H-------V-RA-ERDV-LAE------S------------------T--------S---PWVVQLFYSF-----------Q-------D----------P----L----Y----LY--------LIME-FL-------P-GG----DLMT---M---L-M---K--Y---D------------------------------------------------------------------------------V-------F-------S-E-------DVTRFYMAECILAIEAVH-N-L-GY---------IHRDIKPDNVL---I--------D--------------------------R------------------N-G-HLKLSDF---GL---ST-----------G-----------L------------H---K-------Atdgeiykryleqektkdnsrnsvqvnpinltm-S-Re-Q-------------------IatwkanrrklAy----S-TVG-T----P-------------------DY--IAPEV--F---------M-------M-------------KG--Y-GKECDWWSL---GAIFFECLV----------G--Y---A-----P-F------C----S-D-------N---------------PG---D----TY----K-----------KII------D---------------------Wp-------------------R----------------------Y---------------------L---I-F-P---Ee-V----Y----I-----S-----K--E---GE---DLIR---------------------

>sp|A0A0V1HR23|lats1|agc:ndr|Trichinella sp|A0A0V1HR23|lats1|agc:ndr|Trichinella
FEKIKII-GVGAFGE--------------------------------------------------------------------V-A---LVR-K-----------KD-------------------T------N-----T--L--FAMKV----LR-K---L----D-VIkr--------------N--Q-A--A-------------H-------V-KA-ERDI-LSK------A------------------D--------N---EWVVKLYYSF-----------Q-------D----------K----D----S----LF--------FIME-YI-------P-GG----DMMA---L---L-I---K--K---G------------------------------------------------------------------------------I-------F-------E-E-------SLARFYIAELVCAIQSVH-K-L-GF---------IHRDIKPDNIL---I--------D--------------------------R------------------N-G-HIKLTDF---GL---CT-----------G-----------L------------R---W-------Thdwkyyaeeptipghshqdsfdllkqqepht--Q-Yk-V-------------------LhyrnqkqrcqAh----S-LVG-T----P-------------------NY--IAPEV--L---------L-------R-------------TG--H-TQLCDWWSV---GVILFEMVV----------G--H---P-----P-F------L----A-N-------T---------------SE---E----TQ----A-----------KVI------N---------------------Wr-------------------N----------------------S---------------------L---Q-I-P---Pe-A----K----L-----S-----A--V---AK---DLIVK--------LCC--SQEYRLG

>sp|W4Y192|sp-lats|agc:ndr|Strongylocentrotus sp|W4Y192|sp-lats|agc:ndr|Strongylocentrotus
FKKIKTL-GIGAFGE--------------------------------------------------------------------V-A---LAR-K-----------VD-------------------T------N-----A--L--YAVKK----LR-K---L----D-VIqr--------------N--Q-A--G-------------H-------V-KA-ERDI-LAE------A------------------D--------N---EWVVKLYYSF-----------Q-------D----------K----D----N----LY--------FVMD-YI-------P-GG----DLMS---L---L-I---R--L---E------------------------------------------------------------------------------I-------F-------E-E-------DLARFYIAELVLAIESVH-K-M-DF---------IHRDIKPDNIL---V--------D--------------------------R------------------D-G-HIKLTDF---GL---CT-----------G-----------F------------R---W-------ThdskyyqksgharqdsmepfdtmdgekckcinaK-RplE-------------------RrrkrqqerckAh----S-LVG-T----P-------------------NY--IAPEV--L---------T-------R-------------TG--Y-TQLCDWWSV---GVILYEMLV----------G--Q---P-----P-F------H----A-D-------S---------------PA---E----TQ----W-----------KVI------N---------------------Wk-------------------Q----------------------C---------------------L---H-I-P---Sq-A----K----L-----S-----R--D---AS---DFILR--------LCT--GPEERLG

>sp|Q54HD2|ndrd|agc:ndr|Dictyostelium sp|Q54HD2|ndrd|agc:ndr|Dictyostelium
FQKLTAI-GKGGFGK--------------------------------------------------------------------V-Y---LAR-K-----------KD-------------------S------N-----E--I--VTLKV----IR-K---S----T-YHra--------------N--Q-M--T-------------S-------V-TK-EKEV-MMIphssk-D------------------Q--------S---QWITRLLYSF-----------H-------D----------S----Q----Y----LY--------LAME-YH-------C-GG----DFKT---L---L-N---N--L---Q------------------------------------------------------------------------------R-------L-------E-D-------DIAPFYMAEMILAVESLH-R-L-GY---------IHRDLKPSNFV---V--------D--------------------------K------------------L-G-HLKLIDF---GL---SK-----------E-----------G------------F---I-------Srnskyhttwknlredntpsnnnnnpnnnslks-T-Sl-K-------------------NssdcvgnihgTf----S-KVG-S----P-------------------EY--MAPEM--L---------A-------G-------------KG--Y-DISYDYWSL---GVVFFEMLI----------G--D---T-----P-F------N----G-D-------T---------------PE---E----VF----M-----------NIL------D---------------------Wk-------------------N----------------------I---------------------L---D-W-Dl--Ys-D----Y----I-----S-----E--Y---AV---DLLQK--------LIC--EPDKRIG

>sp|A0A023ZFE8|cbk1|agc:ndr|Saccharomyces sp|A0A023ZFE8|cbk1|agc:ndr|Saccharomyces
FHTVKVI-GKGAFGE--------------------------------------------------------------------V-R---LVQ-K-----------KD-------------------T------G-----K--I--YAMKT----LL-K---S----E-MYkk--------------D--Q-L--A-------------H-------V-KA-ERDV-LAG------S------------------D--------S---PWVVSLYYSF-----------Q-------D----------A----Q----Y----LY--------LIME-FL-------P-GG----DLMT---M---L-I---R--W---Q------------------------------------------------------------------------------L-------F-------T-E-------DVTRFYMAECILAIETIH-K-L-GF---------IHRDIKPDNIL---I--------D--------------------------I------------------R-G-HIKLSDF---GL---ST-----------G-----------F------------H---K-------ThdsnyykkllqqdeatngiskpgtynanttdtkN-Rq-Q-------------------IqtwrksrrlmAy----S-TVG-T----P-------------------DY--IAPEI--F---------L-------Y-------------QG--Y-GQECDWWSL---GAIMYECLI----------G--W---P-----P-F------C----S-E-------T---------------PQ---E----TY----R-----------KIM------N---------------------Fe-------------------Q----------------------T---------------------L---Q-F-P---Dd-I----H----I-----S-----Y--E---AE---DLIRR--------LLT--HADQRLG

>sp|Q59KM8|dbf2|agc:ndr|Candida  {|0(1)|}sp|Q59KM8|dbf2|agc:ndr|Candida
FEMITQI-GQGGYGQ--------------------------------------------------------------------V-F---LSR-K-----------RD-------------------T------R-----E--I--CALKI----LN-K---K----L-LIkl--------------D--E-T--R-------------H-------V-LT-ERDI-LTN------T------------------R--------S---DWLVKLLYAF-----------Q-------D----------Q----E----K----VF--------LAME-FV-------P-GG----DFRT---L---L-N---N--T---G------------------------------------------------------------------------------Y-------L-------I-P-------PHARFYISEMFAAVNSLH-E-L-GF---------THRDLKPENFL---I--------D--------------------------S------------------K-G-HIKLTDF---GL---AA-----------G-----------T------------V---C-------NdriesmkiklqnfknlnilnddsnndnrhyqvsR-Qk-I-------------------FkqsqqqqqqqAn----S-IVG-S----P-------------------DY--MALEV--L---------E-------G-------------KN--Y-NYTIDYWSL---GCMLFEALC----------G--Y---P-----P-F------S----G-S-------K---------------QD---E----TY----Y-----------NLK------H---------------------Wk-------------------T----------------------A---------------------L---R-R-P---Qt-K----DgryvF-----S-----D--R---TW---NLIIK--------LIA--SPNNRL-

>sp|Q6BLJ9|cbk1|agc:ndr|Debaryomyces sp|Q6BLJ9|cbk1|agc:ndr|Debaryomyces
FNTVKVI-GKGAFGE--------------------------------------------------------------------V-R---LVQ-K-----------RD-------------------T------G-----K--I--YAMKT----LL-K---S----E-MYkk--------------D--Q-L--A-------------H-------V-KA-ERDV-LAG------S------------------D--------S---PWVVSLYYSF-----------Q-------D----------A----Q----Y----LY--------LIME-FL-------P-GG----DLMT---M---L-I---R--W---Q------------------------------------------------------------------------------I-------F-------T-E-------DITRFYMAECVLAIEAIH-K-L-GF---------IHRDIKPDNIL---I--------D--------------------------I------------------R-G-HIKLSDF---GL---ST-----------G-----------F------------H---K-------ThdsnyykkllekenphhtnpqngnlqapsmatrN-Rq-Q-------------------MqtwrksrrlmAy----S-TVG-T----P-------------------DY--IAPEI--F---------V-------H-------------QG--Y-GQECDWWSL---GAIMFECLI----------G--W---P-----P-F------C----S-E-------T---------------PH---E----TY----R-----------KIL------N---------------------Wq-------------------E----------------------T---------------------L---Q-I-P---Dd-I----H----L-----S-----P--E---SE---DLIRK--------LLT--NAENRLG

>sp|V6TZF9||agc:ndr|Giardia  {|0(1)|}sp|V6TZF9||agc:ndr|Giardia
FEKIKML-GKGAFGS--------------------------------------------------------------------V-W---LVR-E-----------KS-------------------T------Q-----K--Y--FAMKQ----LC-K---D----E-MIrr--------------G--Q-V--E-------------H-------C-IT-EKEI-MAS------S------------------V--------S---DWIIRLYYSF-----------Q-------D----------D----L----Y----LY--------LVME-FA-------I-GG----DLMG---L---L-I---R--V---D------------------------------------------------------------------------------L-------F-------P-E-------PVARFYMSQCCACINEIH-K-N-NS---------FYRDAKPDNFL---I--------L--------------------------E------------------S-G-HVKLSDF---SL---AK-----------D-----------F------------N---S-------RpgtmevatisddhssagpatqlaspplspgvttS-Sl-R-------------------FenagtgtappAy----S-TVG-T----L-------------------DY--SAVEI--V---------R-------K-------------DG--Y-GHKVDWWSM---GAILYECVF----------G--Y---P-----P-F------G----S-D-------N---------------PR---D----SV----K-----------KIV------K---------------------Yk-------------------Q----------------------Y---------------------L---K-F-P---Ad-P----K----V-----S-----P--E---CI---DLIKH--------LIC--EPEDRY-

>sp|G1TKH6|stk38l|agc:ndr|Oryctolagus sp|G1TKH6|stk38l|agc:ndr|Oryctolagus
FESLKVI-GRGAFGE--------------------------------------------------------------------V-R---LVQ-K-----------KD-------------------T------G-----H--I--YAMKI----LR-K---A----D-MLek--------------E--Q-V--A-------------H-------I-RA-ERDI-LVE------A------------------D--------G---AWVVKMFYSF-----------Q-------D----------K----R----N----LY--------LIME-FL-------P-GG----DMMT---L---L-M---K--K---D------------------------------------------------------------------------------T-------L-------T-E-------EETQFYISETVLAIDAIH-Q-L-GF---------IHRDIKPDNLL---L--------D--------------------------A------------------K-G-HVKLSDF---GL---CT-----------G-----------L------------K---K-------Ahrtefyrnlthnppsdfsfqnmn----------S-Kr-K-------------------AetwkknrrqlAy----S-TVG-T----P-------------------DY--IAPEV--F---------M-------Q-------------TG--Y-NKLCDWWSL---GVIMYEMLI----------G--Y---P-----P-F------C----S-E-------T---------------PQ---E----TY----R-----------KVM------N---------------------Wk-------------------E----------------------T---------------------L---V-F-P---Pe-V----P----I-----S-----D--K---AK---DLILR--------FCV--DSENRIG

>sp|Q4QIV8||agc:ndr|Leishmania sp|Q4QIV8||agc:ndr|Leishmania
FHLFKCI-GRGAFGE--------------------------------------------------------------------V-F---VCK-Y-----------KSdk-----------------T------D-----T--L--YALKR----LR-K---S----D-MItk--------------K--Q-V--I-------------H-------V-RS-EKDV-LAE------Aaa----------------S--------N---PWVVHLYRSF-----------Q-------D----------S----L----Y----LY--------MVME-YM-------P-GG----DMIS---W---L-C---D--K---G------------------------------------------------------------------------------I-------F-------D-V-------ESTRFYIAELCAAVASVH-E-M-GF---------VHRDIKPDNIL---F--------G--------------------------E------------------S-G-HIKLSDF---GL---SK-----------R-----------F------------V---E-------Krgnlldyddppsssngaeastdeksaye-----S-Ra-D-------------------AppgslpgddaFq----S-IVG-S----P-------------------GY--IAPEI--L---------L-------R-------------KP--Y-GVGCDWWSV---GVIMYEMLY----------G--I---P-----P-F------F----S-Q-------N---------------SN---S----TC----H-----------KIK------N---------------------Wr-------------------E----------------------H---------------------L---V-Y-P---Pq-R----H----V-----P-----D--D---AV---DFMKR--------LIC--EPEKRMT

>sp|G0WVE7|cbk1|agc:ndr|Cryptococcus sp|G0WVE7|cbk1|agc:ndr|Cryptococcus
FRTVKVI-GKGAFGE--------------------------------------------------------------------V-R---LVQ-K-----------AD-------------------T------G-----K--I--YAMKT----LR-K---N----E-MFkk--------------D--Q-L--A-------------H-------V-RA-ERDV-LAE------S------------------N--------S---PWVVQLYYSF-----------Q-------D----------T----Q----Y----LY--------LVME-FL-------P-GG----DLMT---M---L-I---K--Y---D------------------------------------------------------------------------------T-------F-------S-E-------DVTKFYMAECILAIEAVH-N-L-GF---------IHRDIKPDNIL---I--------D--------------------------S------------------L-G-HIKLSDF---GL---ST-----------G-----------F------------H---K-------QhdsayyqrllgggdvsgsnrhsqtaagarnsvnS-Kq-D-------------------IatwkanrrklAy----S-TVG-T----P-------------------DY--ISPEI--F---------L-------Q-------------QG--Y-GKECDWWSL---GAIMFECLV----------G--Y---P-----P-F------C----S-E-------N---------------AH---D----VY----K-----------KII------D---------------------Wr-------------------N----------------------Y---------------------L---F-F-P---Dd-V----H----L-----S-----R--E---AE---DLIRR--------MLC--EADRRYT

>sp|Q5AP53|cbk1|agc:ndr|Candida sp|Q5AP53|cbk1|agc:ndr|Candida
FHTVKVI-GKGAFGE--------------------------------------------------------------------V-R---LVQ-K-----------KD-------------------T------G-----K--I--YAMKT----LL-K---S----E-MFnk--------------D--Q-L--A-------------H-------V-KA-ERDV-LAG------S------------------D--------S---PWIVALYYSF-----------Q-------D----------S----Q----Y----LY--------LIME-FL-------P-GG----DLMT---M---L-I---R--W---E------------------------------------------------------------------------------V-------F-------T-E-------DITRFYIAECVLAIEAIH-K-L-GF---------IHRDIKPDNIL---I--------D--------------------------N------------------R-G-HVKLSDF---GL---ST-----------G-----------F------------H---K-------ThdsnyynkllekepsnthlqpnqltsgrnsvmaN-Rq-T-------------------MqtwrksrrlmAy----S-TVG-T----P-------------------DY--IAPEI--F---------I-------H-------------QG--Y-GQECDWWSL---GAIMFECLI----------G--W---P-----P-F------C----S-E-------N---------------PH---D----TY----R-----------KIL------N---------------------Wq-------------------E----------------------S---------------------F---Q-I-P---Ed-V----H----L-----S-----P--E---AE---DLIKR--------FLT--SAENRIG

>sp|W8E0T0|wts|agc:ndr|Schmidtea  {|0(1)|}sp|W8E0T0|wts|agc:ndr|Schmidtea
FERIKLL-GVGAFGE--------------------------------------------------------------------V-A---LVR-K-----------KD-------------------N------K-----Q--L--YAMKK----LK-K---R----N-VVer--------------R--Q-T--A-------------H-------V-RA-ERDI-LAE------A------------------D--------N---DWVVKLFFSF-----------Q-------D----------Q----T----S----LY--------LVME-YI-------P-GG----DMMS---L---L-I---K--K---G------------------------------------------------------------------------------I-------F-------E-E-------DLGRFYAAEMTLALESVH-S-L-GF---------VHRDIKPDNIL---L--------T--------------------------K------------------D-G-HIKLTDF---GL---CT-----------G-----------F------------R---W-------ThmaqyykhwdpsatssyhisqdsegfqeivadtK-Pl-I-------------------RrknrfknrkfMr----S-LVG-T----P-------------------NY--IAPEI--L---------K-------R-------------EK--Y-NKSCDWWSV---GVIVYEMLV----------G--Q---P-----P-F------L----A-P-------S---------------AA---H----TQ----Y-----------RVI------N---------------------We-------------------S----------------------F---------------------L---N-I-P---Ah-A----N----L-----D-----P--N---AE---DIIRR--------FCC--NPANRL-

>sp|A0A0B7FNI7|cbk1|agc:ndr|Thanatephorus  {|0(1)|}sp|A0A0B7FNI7|cbk1|agc:ndr|Thanatephorus
FRTVKVI-GKGAFGE--------------------------------------------------------------------V-R---LVQ-K-----------TD-------------------T------G-----K--I--YAMKT----LQ-K---S----E-MLkr--------------D--Q-L--A-------------H-------V-RA-ERDV-LAE------S------------------D--------S---PWVVQLYYSF-----------Q-------D----------P----A----Y----LY--------LIME-FL-------P-GG----DLMT---M---L-I---K--Y---D------------------------------------------------------------------------------T-------F-------S-E-------DVTRFYMAECVLAIEAVH-K-M-GF---------IHRDIKPDNIL---I--------D--------------------------K------------------D-G-HIKLSDF---GL---ST-----------G-----------F------------H---K-------QhdsayyqrlldqangvvsptgasnagrnsvmviS-Re-T-------------------IltwkanrrklAy----S-TVG-T----P-------------------DY--IAPEI--F---------L-------L-------------QG--Y-GNECDWWSL---GAIMFECLV----------G--Y---P-----P-F------C----S-E-------T---------------TH---E----TY----K-----------KII------D---------------------Wk-------------------N----------------------H---------------------L---V-F-P---Dd-V----H----L-----S-----R--E---AE---DLIRR--------LIC--GQDQRL-

>sp|Q6CFS5|cbk1|agc:ndr|Yarrowia sp|Q6CFS5|cbk1|agc:ndr|Yarrowia
FVTVKVI-GKGAFGE--------------------------------------------------------------------V-R---LVQ-K-----------RD-------------------N------G-----K--I--YAMKT----ML-K---K----E-MDmk--------------E--Q-W--A-------------H-------V-KA-ERDV-LAD------S------------------D--------S---PWIVSLYFSF-----------Q-------D----------D----L----Y----LY--------LIME-FL-------P-GG----DLMT---M---L-I---K--Y---D------------------------------------------------------------------------------V-------F-------S-E-------DITRFYIAECVLAIEAIH-K-L-GF---------IHRDIKPDNIL---I--------D--------------------------K------------------T-G-HIKLSDF---GL---ST-----------G-----------F------------H---K-------ThssaywkklkdgtssnpatqmgppqntnrqstsM-Rq-Q-------------------IstwrknrrlmAy----S-TVG-T----P-------------------DY--IAPEI--F---------V-------H-------------QG--Y-GQECDWWSL---GAIMFECLV----------G--W---P-----P-F------C----S-E-------Q---------------PR---E----TY----H-----------KII------N---------------------Wr-------------------E----------------------T---------------------L---Q-F-P---Dd-V----H----L-----S-----P--E---SE---DLIRR--------LLT--SSENRLG

>sp|G1PXI3|lats2|agc:ndr|Myotis sp|G1PXI3|lats2|agc:ndr|Myotis
FVKIKTL-GIGAFGE--------------------------------------------------------------------V-C---LAC-K-----------VD-------------------T------H-----A--L--YAMKT----LR-K---K----D-VLnr--------------N--Q-V--A-------------H-------V-KA-ERDI-LAE------A------------------D--------N---EWVVKLYYSF-----------Q-------D----------K----D----S----LY--------FVMD-YI-------P-GG----DMMS---L---L-I---R--M---E------------------------------------------------------------------------------I-------F-------P-E-------HLARFYIAELTLAIESVH-K-M-GF---------IHRDIKPDNIL---I--------D--------------------------L------------------D-G-HIKLTDF---GL---CT-----------G-----------F------------R---W-------ThnskyyqkgakgshirqdsmepgdlwdevsncgK-Tl-E-------------------QrarkqhqrclAh----S-LVG-T----P-------------------NY--IAPEV--L---------L-------R-------------KG--Y-TQLCDWWSV---GVILFEMLV----------G--Q---P-----P-F------L----A-P-------T---------------PT---E----TQ----L-----------KVI------N---------------------We-------------------N----------------------T---------------------L---H-I-P---Aq-V----K----L-----S-----P--E---AR---DLIIK--------LCC--AADHRLG

>sp|F2QX53|cbk1|agc:ndr|Komagataella sp|F2QX53|cbk1|agc:ndr|Komagataella
FTTVKVI-GKGAFGE--------------------------------------------------------------------V-R---LVQ-K-----------KD-------------------T------G-----T--I--YAMKT----IL-K---S----E-MFer--------------E--Q-L--A-------------H-------V-KA-ERDV-LAV------S------------------D--------S---PWVVSLYYSF-----------Q-------D----------S----L----Y----LY--------LIME-YL-------P-GG----DLMS---Q---L-I---N--W---Q------------------------------------------------------------------------------I-------F-------T-E-------DITRFYMAECVLAIEAIH-K-L-GF---------IHRDIKPDNIL---I--------D--------------------------I------------------R-G-HIKLADF---GL---ST-----------G-----------F------------H---K-------ThdskyykqllekdplpqppvsnggrnsmmvdalK-Rq-Q-------------------MqtwrrsrrlmAy----S-TVG-T----P-------------------DY--IAPEI--F---------I-------N-------------QG--Y-GQECDWWSL---GAIMFECLV----------G--W---P-----P-F------C----S-D-------T---------------PQ---E----TY----K-----------KIL------H---------------------Wq-------------------E----------------------T---------------------L---Y-F-P---Dd-I----H----L-----S-----P--E---SV---DLIRR--------LLT--SADHRLG

>sp|F4QF13|ndrd|agc:ndr|Dictyostelium  {|0(2)|}sp|F4QF13|ndrd|agc:ndr|Dictyostelium
FQKLTAI-GKGGFGK--------------------------------------------------------------------V-Y---LAR-K-----------KD-------------------G------N-----E--I--VTLKV----IR-K---N----S-YHra--------------N--Q-M--T-------------S-------V-SK-EKAV-MMIphthk-E------------------E--------T---QWITRLLYSF-----------H-------D----------S----Q----Y----LY--------LAME-YH-------C-GG----DFRA---L---L-N---N--L---T------------------------------------------------------------------------------R-------L-------E-D-------DIASFYMAEMVLAIQSLH-K-L-GY---------IHRDIKPSNFV---V--------D--------------------------K------------------N-G-HLKLIDF---GL---SK-----------E-----------G------------F---I-------Srnskyqntwrnllnnkendnsqnqltsivars-K-Dk-D-------------------KkreqkhehkvTy----S-KVG-S----P-------------------EY--MAPEM--L---------T-------G-------------KG--Y-DMTYDYWSL---GVVFFEMLF----------G--E---T-----P-F------G----G-D-------T---------------PE---E----VF----K-----------NIM------D---------------------Wk-------------------T----------------------I---------------------L---D-W-N---Yl-S----Dl---V-----S-----S--N---AL---DLLKV--------LLC--DPEKR--

>sp|A8NXJ9||agc:ndr|Coprinopsis  {|0(1)|}sp|A8NXJ9||agc:ndr|Coprinopsis
FRTVKVI-GKGAFGE--------------------------------------------------------------------V-R---LVQ-K-----------TD-------------------T------G-----K--I--YAMKL----LR-K---N----E-MLkk--------------D--Q-L--A-------------H-------V-RA-ERDV-LAE------S------------------D--------S---PWVVSLFYSF-----------Q-------D----------P----T----Y----LY--------LVME-FL-------P-GG----DLMT---M---L-I---K--Y---D------------------------------------------------------------------------------T-------F-------S-E-------DVTRFYMAECVLAIEAVH-R-M-GF---------IHRDIKPDNIL---I--------D--------------------------K------------------D-G-HIKLSDF---GL---ST-----------G-----------F------------H---K-------QhdssyyqrllesaknssnntpqssrnsvmvnslS-Nq-D-------------------IatwkanrrklAy----S-TVG-T----P-------------------DY--IAPEI--F---------L-------Q-------------KG--Y-GKECDWWSL---GAIMFECLV----------G--Y---P-----P-F------C----S-E-------S---------------TH---E----TY----Q-----------KII------H---------------------Wr-------------------H----------------------C---------------------L---S-F-P---Sd-I----H----L-----S-----A--E---AL---DLIQR--------MIT--SADQRL-

>sp|Q54IH8|ndrb|agc:ndr|Dictyostelium sp|Q54IH8|ndrb|agc:ndr|Dictyostelium
FESIRII-GRGAFGE--------------------------------------------------------------------V-R---LVK-M-----------KK-------------------N------N-----K--F--FAMKK----LD-K---S----K-MIek--------------H--Q-T--I-------------H-------V-RS-ERDI-LAD------S------------------N--------NihgPWIVSLYYSF-----------Q-------D----------A----N----F----LY--------LIME-YV-------P-GG----DMMT---Q---L-I---K--Y---D------------------------------------------------------------------------------T-------F-------T-E-------DATRFYIAETVLALHSIH-K-L-SY---------IHRDIKPDNLL---I--------D--------------------------Q------------------K-G-HIKVSDF---GL---CT-----------G-----------L------------Q---T-------Nrvptlaeiykkyegdnnireedqtpqs------R-Sa-R-------------------FdswkrqrrvlAy----S-NVG-T----P-------------------DY--TAPEV--L---------M-------K-------------DG--Y-SAECDWWSV---GVIMFEMLV----------G--Y---P-----P-F------C----S-E-------S---------------IR---E----TY----H-----------KIM------N---------------------Wk-------------------Q----------------------T---------------------LpkiE-A-K---Ae-V----N----L-----S-----P--E---AQ---DLIER--------FLT--DPMTRIG

>sp|D3B1I2|ndrb|agc:ndr|Polysphondylium sp|D3B1I2|ndrb|agc:ndr|Polysphondylium
FESIRII-GRGAFGE--------------------------------------------------------------------V-R---LVK-M-----------KK-------------------N------N-----K--V--FAMKK----LD-K---S----K-MIek--------------H--Q-T--V-------------H-------V-RS-ERDI-LAD------N------------------N--------NvngPWIVSLYYSF-----------Q-------D----------T----N----Y----LY--------LIME-YV-------P-GG----DMMT---Q---L-I---K--Y---D------------------------------------------------------------------------------T-------F-------T-E-------DATRFYIAETVLALHSIH-K-M-SY---------IHRDIKPDNLL---I--------D--------------------------S------------------K-G-HIKVSDF---GL---CT-----------G-----------L------------Q---T-------Nrvptlaeiykkyesdslteedktslg-------R-Aa-R-------------------FdswkrqrrvlAy----S-NVG-T----P-------------------DY--TAPEV--L---------M-------Q-------------NG--Y-SAECDWWSV---GVIMFEMLV----------G--Y---P-----P-F------C----S-E-------T---------------QR---E----TY----H-----------KIM------N---------------------Wk-------------------Y----------------------T---------------------LpkiE-A-K---Ae-V----S----L-----S-----P--E---AQ---DLIER--------LLT--DSYRRIG

>sp|A0A0V0UCX8|wts|agc:ndr|Trichinella  {|0(1)|}sp|A0A0V0UCX8|wts|agc:ndr|Trichinella
[truncated: 6,026,095 more chars]
