# Supplementary material for: Recognition of sites of functional specialisation in all known eukaryotic protein kinase families
Source: PLoS Comput Biol. 2018 Feb 13;14(2):e1005975. doi: 10.1371/journal.pcbi.1005975 (PMC5826538; doi:10.1371/journal.pcbi.1005975)
Supplement: S3 File — (XLS) [file pcbi.1005975.s003.xls]

## Sheet: SF3
agc_agc-sar	['1.125823451910408501e-01', '7.677996422182469249e-01', '4.069392288570370386e-01', '3.585395397127529860e-01', '2.416152551878855415e-01', '9.019633337667404271e-01', '8.900756564307965579e-02', 'nan', '5.180475032728632662e-02', '2.490349504434011263e-01', '3.116883116883116811e-01', '1.832460732984292906e-01', '4.882048027081349606e-02', '2.486522911051212634e-02', '5.385460825875333368e-01',…
agc_agc-unique	['1.541501976284584963e-01', '7.063804412641622177e-01', '2.016713386576400036e-01', '3.973005710330506091e-01', '0.000000000000000000e+00', '2.903393576908074314e-01', '1.437472185135736380e-01', 'nan', '1.409513122623277936e-01', '0.000000000000000000e+00', '5.672727272727272618e-01', '3.739715781600598254e-01', '0.000000000000000000e+00', '3.524258760107816524e-02', '6.802742450410843578e-01',…
agc_akt	['2.635046113306982810e-02', '5.423375074537865048e-01', '1.756492304437509699e-01', '2.786525927207705311e-01', '4.563656758272573999e-01', '3.200494083994279149e-01', '8.900756564307965579e-02', 'nan', '3.260395237204662816e-02', '3.049556598852373179e-01', '2.716883116883117011e-01', '2.299925205684367757e-01', '4.474769914312916319e-02', '2.486522911051212634e-02', '2.245773800177945090e-01',…
agc_aktr	['1.379446640316205619e-01', '3.489564698867024806e-01', '1.756492304437509699e-01', '5.059122108784679384e-01', '6.608524957936062760e-01', '5.197633597711610598e-01', '8.900756564307965579e-02', 'nan', '3.740415186085655624e-02', '0.000000000000000000e+00', '2.716883116883117011e-01', '1.832460732984292906e-01', '5.289326139849783587e-02', '3.524258760107816524e-02', '5.789501229915737790e-01',…
agc_dmpk	['4.156785243741766001e-02', '3.247465712581991681e-01', '2.604855344581371579e-01', '5.108150198996365132e-01', '4.390914189568143611e-01', '3.751137693407879947e-01', '8.900756564307965579e-02', 'nan', '3.260395237204662816e-02', '3.659363588941053624e-01', '2.716883116883117011e-01', '7.590999750685614167e-01', '4.882048027081349606e-02', '3.524258760107816524e-02', '1.473282043230229599e-01',…
agc_grk	['3.142292490118576975e-02', '3.489564698867024806e-01', '0.000000000000000000e+00', '7.472457749322257703e-01', '2.329781267526640498e-01', '3.300611103887661213e-01', '8.900756564307965579e-02', 'nan', '3.260395237204662816e-02', '2.969222743870630898e-01', '2.716883116883117011e-01', '9.205933682373472482e-02', '4.474769914312916319e-02', '2.486522911051212634e-02', '1.473282043230229599e-01',…
agc_mast	['4.156785243741766001e-02', '4.137745974955276962e-01', '4.933093563230548928e-01', '3.851877487454575810e-01', '2.701065619742007429e-01', '3.353920166428292493e-01', '8.900756564307965579e-02', 'nan', '4.507200299233214691e-02', '5.908711528429838600e-01', '2.716883116883117011e-01', '9.205933682373472482e-02', '4.882048027081349606e-02', '3.005390835579514752e-02', '7.221960538022714760e-01',…
agc_ndr	['2.635046113306982810e-02', '6.576028622540249780e-01', '4.031840059237319362e-01', '4.118359577781622871e-01', '2.726864834548513583e-01', '6.434143804446755821e-01', '8.900756564307965579e-02', 'nan', '3.260395237204662816e-02', '4.134063641105893971e-01', '2.716883116883117011e-01', '9.685863874345548852e-02', '4.474769914312916319e-02', '2.486522911051212634e-02', '1.674778876851415466e-01',…
agc_pdk1	['3.649538866930171488e-02', '9.724508050089446520e-01', '2.368434971174697146e-01', '3.301032473899750408e-01', '4.461020751542344454e-01', '4.877779222467819586e-01', '8.900756564307965579e-02', 'nan', '3.260395237204662816e-02', '3.346374543557641967e-01', '2.716883116883117011e-01', '1.323236100723011732e-01', '5.289326139849783587e-02', '2.486522911051212634e-02', '6.393991730779294835e-01',…
agc_pka	['3.649538866930171488e-02', '7.587954680977936350e-01', '4.826783730893319246e-01', '3.808040606794716454e-01', '7.904094223219292337e-01', '2.590690417370953291e-01', '8.900756564307965579e-02', 'nan', '3.260395237204662816e-02', '4.189358372456964408e-01', '2.716883116883117011e-01', '2.072425828970331230e-01', '4.474769914312916319e-02', '2.486522911051212634e-02', '2.616318626681320425e-01',…
agc_pkc	['2.635046113306982810e-02', '5.060822898032200090e-01', '2.246257999682657047e-01', '7.364595950856547280e-01', '3.512619181155356429e-01', '3.200494083994279149e-01', '8.900756564307965579e-02', 'nan', '3.260395237204662816e-02', '2.969222743870630898e-01', '2.716883116883117011e-01', '9.205933682373472482e-02', '4.474769914312916319e-02', '2.486522911051212634e-02', '2.286073166902182208e-01',…
agc_pkg	['1.125823451910408501e-01', '4.254025044722718474e-01', '0.000000000000000000e+00', '5.468074061256271712e-01', '8.922041503084688907e-01', '3.241451046677935044e-01', '1.232754784156653294e-01', 'nan', '4.507200299233214691e-02', '6.115284298382889228e-01', '2.716883116883117011e-01', '1.419222139117427006e-01', '4.882048027081349606e-02', '2.486522911051212634e-02', '2.995237347568953101e-01',…
agc_pkn	['4.664031620553359125e-02', '7.633273703041145719e-01', '4.273020574390437032e-01', '3.408317471304146973e-01', '5.074032529444756356e-01', '3.300611103887661213e-01', '8.900756564307965579e-02', 'nan', '3.740415186085655624e-02', '2.969222743870630898e-01', '2.716883116883117011e-01', '4.974445275492395679e-01', '4.882048027081349606e-02', '2.486522911051212634e-02', '2.487570000523368352e-01',…
agc_rsk	['2.635046113306982810e-02', '3.155635062611806818e-01', '1.497329031575606595e-01', '2.608871200323008566e-01', '2.571508693213684915e-01', '3.200494083994279149e-01', '8.900756564307965579e-02', 'nan', '3.260395237204662816e-02', '4.680229525299947069e-01', '2.716883116883117011e-01', '6.110695587135377416e-01', '4.474769914312916319e-02', '2.486522911051212634e-02', '2.286073166902182208e-01',…
agc_rskl	['3.649538866930171488e-02', '2.459153249850924150e-01', 'nan', 'nan', 'nan', 'nan', 'nan', 'nan', '4.027180350352222576e-02', '4.983307250912884512e-01', '2.716883116883117011e-01', '1.419222139117427006e-01', '1.359356817941394235e-01', '7.156334231805930313e-02', '3.107761553357408224e-01', 'nan', 'nan', 'nan', 'nan', 'nan', 'nan', 'nan', 'nan', 'nan', 'nan', 'nan', 'nan', 'nan', 'nan', 'nan',…
agc_sgk	['4.156785243741766001e-02', '8.833035181872391783e-01', '2.368434971174697146e-01', '2.697698563765357216e-01', '2.683679192372405709e-01', '3.070471980236640364e-01', '8.900756564307965579e-02', 'nan', '3.740415186085655624e-02', '2.848721961398018032e-01', '2.716883116883117011e-01', '9.205933682373472482e-02', '4.882048027081349606e-02', '2.486522911051212634e-02', '2.890563667765740363e-01',…
agc_yank	['5.678524374176548151e-02', '8.403697078115682784e-01', '2.751361929444121057e-01', '3.230662744419449117e-01', '3.184520471116096263e-01', '6.140943960473280727e-01', '1.232754784156653294e-01', 'nan', '4.987220248114207499e-02', '4.285863328116849558e-01', '2.716883116883117011e-01', '1.899152331089503654e-01', '5.289326139849783587e-02', '2.486522911051212634e-02', '3.365782174072329269e-01',…
camk_camk-tt	['9.736495388669301476e-02', '5.688133571854502302e-01', '3.824509440947796990e-01', '5.604775912787678394e-01', '3.796971396522714759e-01', '4.101547263034716617e-01', '8.900756564307965579e-02', 'nan', '4.700455083847640547e-02', '3.346374543557641967e-01', '3.116883116883116811e-01', '1.151209174769384086e-01', '9.034169046863430030e-02', '3.005390835579514752e-02', '2.809964934317265572e-01',…
camk_camk-tvag2	['1.531620553359683556e-01', '0.000000000000000000e+00', '2.938594171470884087e-01', '3.852454288515890779e-01', '4.621985417835108856e-01', '1.000000000000000000e+00', '1.918113039608366766e-01', 'nan', '3.067140452590237654e-02', '0.000000000000000000e+00', '6.950649350649350522e-01', '2.299925205684367757e-01', '0.000000000000000000e+00', '4.043126684636118295e-02', '3.926833097817553631e-01',…
camk_camk-unique	['4.156785243741766001e-02', '0.000000000000000000e+00', '3.240069815412280896e-01', '6.629751398742572688e-01', '3.242288278182838268e-01', '4.557924847224028020e-01', '1.575433911882509752e-01', 'nan', '1.112150115329468281e-01', '4.583202921231090410e-01', '5.672727272727272618e-01', '2.836574420344054048e-01', '6.183222257484396328e-02', '5.599730458221023610e-02', '6.311822892133772678e-01',…
camk_camk1	['8.722002635046112451e-02', '5.459749552772809045e-01', '1.886602845506954729e-01', '0.000000000000000000e+00', '7.128435221536735256e-01', '0.000000000000000000e+00', '1.232754784156653294e-01', 'nan', '4.027180350352222576e-02', '0.000000000000000000e+00', '2.716883116883117011e-01', '4.202817252555471894e-01', '6.511160478155082754e-02', '5.080862533692722532e-02', '8.044695661275972354e-01',…
camk_camk2	['8.214756258234519326e-02', '6.056648777579010101e-01', '2.507007986460041415e-01', '5.391936321162830170e-01', '4.072910824453168099e-01', '7.282538031465348727e-01', '8.900756564307965579e-02', 'nan', '4.987220248114207499e-02', '4.326030255607720143e-01', '2.716883116883117011e-01', '1.419222139117427006e-01', '4.882048027081349606e-02', '2.486522911051212634e-02', '3.954048254566389087e-01',…
camk_camkl	['7.200263504611331689e-02', '5.788312462731066699e-01', '1.105939599090283998e-01', '0.000000000000000000e+00', '0.000000000000000000e+00', '4.877779222467819586e-01', '1.232754784156653294e-01', 'nan', '4.027180350352222576e-02', '0.000000000000000000e+00', '2.716883116883117011e-01', '4.442782348541510773e-01', '1.196445572834020921e-01', '5.599730458221023610e-02', '0.000000000000000000e+00',…
camk_cask	['1.105401844532279271e-01', '7.467501490757304516e-01', '1.945311260379753437e-01', '8.056180423371978039e-01', '3.840157038698822078e-01', '3.701079183461188915e-01', '1.232754784156653294e-01', 'nan', '1.284832616420422680e-01', '3.611893583724569701e-01', '3.116883116883116811e-01', '2.167165295437546713e-01', '6.103882365386649467e-02', '3.524258760107816524e-02', '3.833150154393677456e-01',…
camk_cdpk	['nan', 'nan', 'nan', 'nan', 'nan', '5.280197633597711881e-01', '8.900756564307965579e-02', 'nan', '3.260395237204662816e-02', '3.593114241001564846e-01', '2.716883116883117011e-01', '2.954998753428072500e-01', '4.882048027081349606e-02', '2.486522911051212634e-02', '6.311822892133772678e-01', 'nan', 'nan', 'nan', 'nan', 'nan', 'nan', 'nan', 'nan', 'nan', 'nan', 'nan', 'nan', 'nan', 'nan', 'nan',…
camk_ciliate-c1	['1.815546772068511172e-01', '0.000000000000000000e+00', '3.084571851695139255e-01', '3.476379996539192829e-01', '2.787436904094223178e-01', '5.581848914315432619e-01', '1.232754784156653294e-01', 'nan', '4.220435134966647739e-02', '0.000000000000000000e+00', '3.116883116883116811e-01', '7.831588132635253219e-01', '7.702845657463239792e-01', '5.599730458221023610e-02', '5.064112628879468003e-01',…
camk_dapk	['6.185770750988142663e-02', '5.413834227787716058e-01', '2.832813243772148160e-01', '7.781623118186535848e-01', '4.840157038698822412e-01', '4.580678715381614197e-01', '1.232754784156653294e-01', 'nan', '4.507200299233214691e-02', '3.466875326030255389e-01', '2.716883116883117011e-01', '4.882822238843181339e-01', '4.882048027081349606e-02', '2.486522911051212634e-02', '3.188360286805882460e-01',…
camk_dcamkl	['5.171277997364953638e-02', '5.770423375074538175e-01', '2.604855344581371579e-01', '3.389859837342099613e-01', '2.916993830622545691e-01', '5.753478091275517903e-01', '8.900756564307965579e-02', 'nan', '3.740415186085655624e-02', '3.571205007824726496e-01', '2.716883116883117011e-01', '1.064572425828970298e-01', '4.882048027081349606e-02', '2.486522911051212634e-02', '3.107761553357408224e-01',…
camk_mapkapk	['4.737154150197628311e-01', '7.084675014907574342e-01', '4.737927751626381245e-01', '0.000000000000000000e+00', '5.049355019629837571e-01', '3.200494083994279149e-01', '8.900756564307965579e-02', 'nan', '3.260395237204662816e-02', '8.562336984872196410e-01', '2.716883116883117011e-01', '4.603590127150335998e-01', '1.000000000000000000e+00', '3.005390835579514752e-02', '5.265609462500654425e-01',…
camk_phk	['4.664031620553359125e-02', '4.734645199761479128e-01', '2.872481091659173646e-01', '3.682297975428273640e-01', '3.710600112170499010e-01', '3.901313223247951933e-01', '8.900756564307965579e-02', 'nan', '3.740415186085655624e-02', '2.929055816379759758e-01', '2.716883116883117011e-01', '2.848416853652455671e-01', '7.648365598222786610e-02', '2.486522911051212634e-02', '3.083686607002668612e-01',…
camk_pim	['5.171277997364953638e-02', '2.787119856887298464e-01', '3.565875072724387640e-01', '4.188729307261924162e-01', '6.622546270330902374e-01', '8.732284488363022401e-01', '1.232754784156653294e-01', 'nan', '4.507200299233214691e-02', '6.733437663015127139e-01', '2.716883116883117011e-01', '1.419222139117427006e-01', '4.882048027081349606e-02', '2.486522911051212634e-02', '7.737478411053539951e-01',…
camk_pkd	['1.034255599472990728e-01', '7.623732856290994508e-01', '3.252763526736129340e-01', '5.848762761723480530e-01', '3.641054402692091574e-01', '2.079053439084644350e-01', '8.900756564307965579e-02', 'nan', '4.987220248114207499e-02', '3.731351069379237884e-01', '2.716883116883117011e-01', '1.352530541012216259e-01', '4.882048027081349606e-02', '2.486522911051212634e-02', '4.195844454911812349e-01',…
camk_psk	['5.171277997364953638e-02', '4.000000000000000222e-01', '2.034696144285185193e-01', '3.904366384034145820e-01', '4.167134043746494876e-01', '3.600962163567806851e-01', '8.900756564307965579e-02', 'nan', '3.740415186085655624e-02', '4.439227960354720781e-01', '2.716883116883117011e-01', '1.400523560209424034e-01', '4.882048027081349606e-02', '2.486522911051212634e-02', '3.495054168629297964e-01',…
camk_rad53	['4.664031620553359125e-02', '4.316040548598688575e-01', '4.111704659649864646e-01', '6.185614581530829437e-01', '2.720695457094783887e-01', '3.854505265895202260e-01', '8.900756564307965579e-02', 'nan', '3.260395237204662816e-02', '5.185706833594156961e-01', '2.716883116883117011e-01', '1.659187235103465330e-01', '9.441447159631863317e-02', '3.524258760107816524e-02', '7.279007693515465727e-01',…
camk_sgk495	['1.227272727272727404e-01', '5.867620751341681151e-01', '1.945311260379753437e-01', '3.523100882505623144e-01', '5.443634324172742511e-01', '6.810557794825120581e-01', '8.900756564307965579e-02', 'nan', '5.947260145876191728e-02', '3.587897756911841429e-01', '3.516883116883116611e-01', '2.167165295437546713e-01', '9.034169046863430030e-02', '9.688679245283018382e-01', '2.512168315277123476e-01',…
camk_stk33	['5.171277997364953638e-02', '5.661299940369708406e-01', '1.928915216586449266e-01', '3.389859837342099613e-01', '2.830622546270331052e-01', '5.691067481471850931e-01', '8.900756564307965579e-02', 'nan', '3.740415186085655624e-02', '3.370892018779342303e-01', '2.716883116883117011e-01', '1.016579406631762661e-01', '4.882048027081349606e-02', '2.486522911051212634e-02', '3.631653320772491034e-01',…
camk_trbl	['1.084980237154150179e-01', '4.984496124031007613e-01', '1.000000000000000000e+00', '5.832035530945375301e-01', '6.196859226023554434e-01', '5.580548693277858074e-01', '5.754339118825100297e-01', 'nan', '4.020946325042080161e-01', '1.000000000000000000e+00', '5.750649350649350566e-01', '5.619546247818498763e-01', '0.000000000000000000e+00', '7.675202156334232084e-02', '1.000000000000000000e+00',…
camk_trio	['6.693017127799737176e-02', '4.918306499701848300e-01', '2.441952715925318484e-01', '6.717425160062293621e-01', '5.065619742007851922e-01', '4.380444675594851178e-01', '8.900756564307965579e-02', 'nan', '4.220435134966647739e-02', '3.049556598852373179e-01', '2.716883116883117011e-01', '3.154450261780104570e-01', '4.882048027081349606e-02', '4.043126684636118295e-02', '4.308368660700266917e-01',…
camk_tssk	['6.693017127799737176e-02', '5.867620751341681151e-01', '2.588459300788067963e-01', '4.188729307261924162e-01', '7.706113292204149756e-01', '8.862956702639449569e-01', '8.900756564307965579e-02', 'nan', '3.260395237204662816e-02', '5.561293688054251838e-01', '2.716883116883117011e-01', '1.448516579406631810e-01', '4.474769914312916319e-02', '4.561994609164420067e-02', '2.858114827026744242e-01',…
ck1_ck1	['9.229249011857706964e-02', '4.908765652951699865e-01', '2.197598772941238565e-01', '4.853780930956912432e-01', '4.201906898485697761e-01', '3.920166428292810035e-01', '8.900756564307965579e-02', 'nan', '3.260395237204662816e-02', '6.486697965571204261e-01', '2.716883116883117011e-01', '9.205933682373472482e-02', '4.474769914312916319e-02', '2.486522911051212634e-02', '2.206521170251739827e-01',…
ck1_ck1-unique	['6.028985507246377162e-01', '8.796660703637448897e-01', '2.425556672132014591e-01', '3.476379996539192829e-01', '0.000000000000000000e+00', '0.000000000000000000e+00', '4.040943480195816617e-01', 'nan', '1.332834611308521822e-01', '6.130933750652060032e-01', '7.350649350649349767e-01', '1.947145350286711707e-01', '1.196445572834020921e-01', '5.080862533692722532e-02', '5.085570733239126451e-01',…
ck1_ttbk	['1.937417654808959167e-01', '0.000000000000000000e+00', '1.912519172793145372e-01', '7.836996020072674041e-01', '5.168255748738082023e-01', '6.650630607203223965e-01', '8.900756564307965579e-02', 'nan', '3.260395237204662816e-02', '6.044861763171622826e-01', '2.716883116883117011e-01', '1.419222139117427006e-01', '4.474769914312916319e-02', '2.486522911051212634e-02', '7.463233369969121123e-01',…
ck1_ttbkl	['2.343214756258234499e-01', '4.254025044722718474e-01', '2.360501401597291937e-01', '3.464267174251600134e-01', '7.472237801458215811e-01', '6.291769600832141096e-01', '8.900756564307965579e-02', 'nan', '1.188828626644224118e-01', '2.691184141888366965e-01', '2.716883116883117011e-01', '1.064572425828970298e-01', '8.626890934094996743e-02', '2.486522911051212634e-02', '2.619458837075417379e-01',…
ck1_vrk	['3.649538866930171488e-02', '4.734645199761479128e-01', '1.497329031575606595e-01', '3.212205110457402313e-01', '4.736399326977004387e-01', '8.872058249902482485e-01', '2.946150422785936418e-01', 'nan', '4.987220248114207499e-02', '5.748043818466354038e-01', '5.272727272727273373e-01', '3.807030665669408620e-01', '5.289326139849783587e-02', '2.486522911051212634e-02', '5.990998063536924212e-01',…
ck1_worm6	['1.480895915678524521e-01', '3.397734048896839387e-01', '2.767757973237425229e-01', '0.000000000000000000e+00', '6.608524957936062760e-01', '7.411259914185410747e-01', '8.900756564307965579e-02', 'nan', '1.131475593790910728e-01', '3.593114241001564846e-01', '2.716883116883117011e-01', '3.778359511343803989e-01', '4.882048027081349606e-02', '3.524258760107816524e-02', '7.238184958392211987e-01',…
cmgc_cdk	['7.707509881422924813e-02', '4.147286821705425952e-01', '5.682022531337599380e-01', '5.645728788140969012e-01', '5.367919237240605934e-01', '3.950071512157067311e-01', '8.900756564307965579e-02', 'nan', '3.260395237204662816e-02', '3.145539906103286265e-01', '2.716883116883117011e-01', '1.563201196709050056e-01', '4.474769914312916319e-02', '2.486522911051212634e-02', '6.029727325064112575e-01',…
cmgc_cdkl	['3.649538866930171488e-02', '3.155635062611806818e-01', '3.512984608875019399e-01', '2.742112245486531541e-01', '3.908020190689848739e-01', '6.800806137043297062e-01', '1.232754784156653294e-01', 'nan', '3.260395237204662816e-02', '3.145539906103286265e-01', '2.716883116883117011e-01', '1.323236100723011732e-01', '3.173595683909869597e-02', '2.486522911051212634e-02', '4.074946354739100718e-01',…
cmgc_ck2	['5.171277997364953638e-02', '4.744186046511627564e-01', '4.159306077114295896e-01', '7.118301897675490819e-01', '4.828939988782949833e-01', '5.899752958002859593e-01', '1.575433911882509752e-01', 'nan', '3.260395237204662816e-02', '4.020865936358893888e-01', '2.716883116883117011e-01', '5.262403390675641779e-01', '4.474769914312916319e-02', '2.486522911051212634e-02', '2.980059663997487451e-01',…
cmgc_clk	['5.678524374176548151e-02', '6.063804412641622399e-01', '1.953244829957158646e-01', '4.207186941223970966e-01', '9.457655636567582347e-01', '3.600962163567806851e-01', '8.900756564307965579e-02', 'nan', '3.260395237204662816e-02', '3.266040688575899686e-01', '2.716883116883117011e-01', '1.304537521815008760e-01', '4.882048027081349606e-02', '2.486522911051212634e-02', '3.132359868111163070e-01',…
cmgc_dyrk	['3.142292490118576975e-02', '3.247465712581991681e-01', '1.708890886973078449e-01', '6.502855165253502712e-01', '0.000000000000000000e+00', '4.717852034845923526e-01', '8.900756564307965579e-02', 'nan', '3.260395237204662816e-02', '5.225873761085029212e-01', '2.716883116883117011e-01', '3.874345549738219541e-01', '4.474769914312916319e-02', '2.486522911051212634e-02', '1.224158685298581545e-01',…
cmgc_gsk	['9.736495388669301476e-02', '7.605843768634464874e-01', '5.924789760406198313e-01', '8.368229797542825477e-01', '2.744251261918115303e-01', '4.251722792874789159e-01', '8.900756564307965579e-02', 'nan', '3.260395237204662816e-02', '4.206572769953051405e-01', '2.716883116883117011e-01', '1.851159311892296155e-01', '4.474769914312916319e-02', '2.486522911051212634e-02', '3.164285340451142847e-01',…
cmgc_mapk	['3.142292490118576975e-02', '6.699463327370305255e-01', '0.000000000000000000e+00', '3.186249062698274792e-01', '5.024116657319124268e-01', '9.959693147835132487e-01', '1.232754784156653294e-01', 'nan', '4.027180350352222576e-02', '3.454355764214919189e-01', '2.716883116883117011e-01', '1.179257043131388544e-01', '4.474769914312916319e-02', '2.486522911051212634e-02', '4.155545088187575509e-01',…
cmgc_rck	['3.142292490118576975e-02', '3.813953488372092693e-01', '5.543978420690749420e-01', '4.518082713272191797e-01', '7.558609085810431560e-01', '7.160967364451957806e-01', '8.900756564307965579e-02', 'nan', '3.260395237204662816e-02', '3.932707355242566760e-01', '2.716883116883117011e-01', '1.563201196709050056e-01', '4.474769914312916319e-02', '2.486522911051212634e-02', '5.265609462500654425e-01',…
cmgc_srpk	['4.227272727272727293e-01', '9.678592725104352423e-01', '5.956524038715819147e-01', '1.000000000000000000e+00', '3.469433538979248555e-01', '4.312183071122090983e-01', '5.754339118825100297e-01', 'nan', '8.160339130976872191e-02', '4.759520083463745777e-01', '1.000000000000000000e+00', 'nan', 'nan', '9.948113207547170100e-01', '4.526089914690950566e-01', 'nan', 'nan', 'nan', 'nan', 'nan', 'nan',…
ste_ste-unique	['1.000000000000000000e+00', '4.736434108527132203e-01', '4.338075844925159408e-01', '0.000000000000000000e+00', '0.000000000000000000e+00', '0.000000000000000000e+00', '0.000000000000000000e+00', '0.000000000000000000e+00', '1.236830621532323538e-01', '0.000000000000000000e+00', '2.716883116883117011e-01', '2.811019695836449173e-01', '7.891674600655877725e-02', '2.486522911051212634e-02', '6.401…
ste_ste11	['nan', '2.348837209302325479e-01', '2.172211350293541676e-01', 'nan', '6.306225462703308748e-01', '0.000000000000000000e+00', '8.900756564307965579e-02', '0.000000000000000000e+00', '3.260395237204662816e-02', '5.346374543557641523e-01', '2.716883116883117011e-01', '2.427075542258788077e-01', '4.474769914312916319e-02', '2.486522911051212634e-02', '0.000000000000000000e+00', 'nan', 'nan', 'nan',…
ste_ste20	['1.227272727272727404e-01', '7.395348837209302362e-01', '2.026762574707779985e-01', '5.645728788140969012e-01', '3.511497476163768505e-01', '0.000000000000000000e+00', '1.232754784156653294e-01', 'nan', '4.027180350352222576e-02', '3.593114241001564846e-01', '2.716883116883117011e-01', '1.899152331089503654e-01', '1.400084629218237564e-01', '2.486522911051212634e-02', '0.000000000000000000e+00',…
ste_ste7	['8.517786561264821532e-02', '3.779964221824686499e-01', '0.000000000000000000e+00', '3.585395397127529860e-01', '4.189007291082445517e-01', '6.079183461188402138e-01', '8.900756564307965579e-02', 'nan', '3.260395237204662816e-02', '0.000000000000000000e+00', '2.716883116883117011e-01', '2.379082523061580301e-01', '1.603723685602454208e-01', '2.486522911051212634e-02', '2.841890406657245904e-01',…
tk_abl	['7.806324110671937488e-02', '5.867620751341681151e-01', '2.661977045538689302e-01', '8.056757224433290787e-01', '7.239484015703868680e-01', '4.680795735274996816e-01', '8.900756564307965579e-02', 'nan', '1.188828626644224118e-01', '8.112154407929056399e-01', '2.716883116883117011e-01', '2.723136374968835871e-01', '3.173595683909869597e-02', '2.486522911051212634e-02', '6.231224158685298997e-01',…
tk_ack	['2.048748353096179198e-01', '3.447227191413238523e-01', '3.686465330300946475e-01', '6.940647170790793519e-01', '3.597868760515984254e-01', '6.471850214536470913e-01', '8.900756564307965579e-02', 'nan', '3.740415186085655624e-02', '4.799165362545644853e-01', '2.716883116883117011e-01', '4.536275243081525632e-01', '4.882048027081349606e-02', '2.486522911051212634e-02', '5.980530695556601772e-01',…
tk_alk	['1.338603425559947435e-01', '9.724508050089446520e-01', '1.904585603215740164e-01', '3.476379996539192829e-01', '6.824453168816599913e-01', '8.551553764139903091e-01', '8.900756564307965579e-02', 'nan', '3.740415186085655624e-02', '5.682316118935838434e-01', '2.716883116883117011e-01', '8.726003490401394724e-02', '4.882048027081349606e-02', '2.486522911051212634e-02', '1.634479510127178348e-01',…
tk_axl	['2.038208168642951235e-01', '6.385807990459152483e-01', '1.741682974559687069e-01', '3.301032473899750408e-01', '2.787436904094223178e-01', '5.453127031595371710e-01', '8.900756564307965579e-02', 'nan', '3.740415186085655624e-02', '4.429838288993218631e-01', '2.716883116883117011e-01', '2.214535028671154315e-01', '4.882048027081349606e-02', '2.486522911051212634e-02', '3.599204480033495468e-01',…
tk_csk	['6.185770750988142663e-02', '6.598091830649969181e-01', '1.863859946051726613e-01', '4.410797715867796898e-01', '4.966909702748176780e-01', '5.197633597711610598e-01', '8.900756564307965579e-02', 'nan', '4.507200299233214691e-02', '7.816901408450703803e-01', '2.716883116883117011e-01', '2.723136374968835871e-01', '5.289326139849783587e-02', '2.486522911051212634e-02', '7.503532736693357963e-01',…
tk_ddr	['3.142292490118576975e-02', '5.867620751341681151e-01', '2.612788914158777343e-01', '3.859952702312971495e-01', '2.873247335950644965e-01', '3.990378364321934268e-01', '8.900756564307965579e-02', 'nan', '3.260395237204662816e-02', '3.346374543557641967e-01', '2.716883116883117011e-01', '2.646472201446023464e-01', '4.882048027081349606e-02', '2.486522911051212634e-02', '1.594180143402941230e-01',…
tk_egfr	['8.010540184453228407e-02', '4.688729874776386697e-01', '3.491828423335273102e-01', '6.097364019149794645e-01', '6.522153673583848121e-01', '4.051488753088025030e-01', '8.900756564307965579e-02', 'nan', '3.740415186085655624e-02', '7.871152842983828446e-01', '2.716883116883117011e-01', '2.914485165794066246e-01', '4.882048027081349606e-02', '2.486522911051212634e-02', '3.035013345894174708e-01',…
tk_eph	['3.012516469038208355e-01', '5.128801431127012478e-01', '2.099751414819908124e-01', '6.204072215492876241e-01', '6.222097588334267737e-01', '3.730984267325445636e-01', '8.900756564307965579e-02', 'nan', '3.260395237204662816e-02', '5.121022430881585485e-01', '2.716883116883117011e-01', '2.598479182248815689e-01', '4.474769914312916319e-02', '2.486522911051212634e-02', '1.473282043230229599e-01',…
tk_fak	['1.490777338603425650e-01', '8.779964221824687609e-01', '1.904585603215740164e-01', '5.077002941685411219e-01', '5.746494671901289930e-01', '6.071382134962943766e-01', '8.900756564307965579e-02', 'nan', '4.987220248114207499e-02', '2.811684924360980387e-01', '2.716883116883117011e-01', '5.323485415108450969e-01', '7.484396487887441662e-02', '3.524258760107816524e-02', '3.165332077249175535e-01',…
tk_fer	['1.389328063241106748e-01', '9.055456171735241089e-01', '1.945311260379753437e-01', '3.553094537693948785e-01', '6.523836231071228342e-01', '7.861786503705630036e-01', '1.232754784156653294e-01', 'nan', '4.027180350352222576e-02', '0.000000000000000000e+00', '2.716883116883117011e-01', '1.611194215906257554e-01', '4.474769914312916319e-02', '2.486522911051212634e-02', '2.859161563824776375e-01',…
tk_fgfr	['4.156785243741766001e-02', '7.130590339892666218e-01', '2.384831014968001039e-01', '4.055488262098401742e-01', '6.824453168816599913e-01', '6.511506956182551153e-01', '8.900756564307965579e-02', 'nan', '4.507200299233214691e-02', '4.525821596244131162e-01', '2.716883116883117011e-01', '2.571054599850410849e-01', '4.882048027081349606e-02', '2.486522911051212634e-02', '4.937457476317579363e-01',…
tk_hmtk	['nan', 'nan', 'nan', 'nan', 'nan', 'nan', 'nan', 'nan', 'nan', '2.490349504434011263e-01', '3.116883116883116811e-01', '6.335701819995013251e-01', '4.882048027081349606e-02', '2.486522911051212634e-02', '0.000000000000000000e+00', 'nan', 'nan', 'nan', 'nan', 'nan', 'nan', 'nan', 'nan', 'nan', 'nan', 'nan', 'nan', 'nan', 'nan', 'nan', 'nan', 'nan', 'nan', 'nan', 'nan', 'nan', 'nan', 'nan', 'nan',…
tk_insr	['1.034255599472990728e-01', '0.000000000000000000e+00', '2.311842174855873455e-01', '4.979523562323354136e-01', '4.331463825014021385e-01', '4.280327655701469114e-01', '8.900756564307965579e-02', 'nan', '3.260395237204662816e-02', '3.330725091288471162e-01', '2.716883116883117011e-01', '1.448516579406631810e-01', '4.882048027081349606e-02', '2.486522911051212634e-02', '1.755900978698906045e-01',…
tk_jak	['1.024374176548089599e-01', '9.055456171735241089e-01', '4.616808589411328656e-01', '0.000000000000000000e+00', '8.706113292204150644e-01', '5.055909504615785366e-01', '1.232754784156653294e-01', 'nan', '4.027180350352222576e-02', '0.000000000000000000e+00', '2.716883116883117011e-01', '1.448516579406631810e-01', '1.993018089495398326e-01', '1.037735849056603717e-02', '7.352279269377715032e-01',…
tk_kin16	['4.664031620553359125e-02', '4.806797853309481838e-01', '4.778124504151901042e-01', '8.579915787045045983e-01', '4.828939988782949833e-01', '0.000000000000000000e+00', '8.900756564307965579e-02', 'nan', '4.220435134966647739e-02', '3.282733437663015175e-01', '2.716883116883117011e-01', '0.000000000000000000e+00', '4.882048027081349606e-02', '2.486522911051212634e-02', '6.610142879572931118e-01',…
tk_kin6	['1.135704874835309630e-01', '0.000000000000000000e+00', '9.144232294917225001e-01', '7.409009632577723270e-01', '6.487941671340436978e-01', '5.590950461578468866e-01', '8.900756564307965579e-02', 'nan', '4.700455083847640547e-02', '1.807511737089201875e-01', '3.116883116883116811e-01', '1.160558464223385572e-01', '6.918438590923516041e-02', '5.599730458221023610e-02', '1.652274035693724608e-01',…
tk_lmr	['3.142292490118576975e-02', '1.000000000000000000e+00', '2.067488231871793258e-01', '3.452731153025321298e-01', '4.547392035894559648e-01', '4.280327655701469114e-01', '8.900756564307965579e-02', 'nan', '3.740415186085655624e-02', '7.246218049034950370e-01', '2.716883116883117011e-01', '1.495886312640239135e-01', '4.882048027081349606e-02', '2.486522911051212634e-02', '2.487570000523368352e-01',…
tk_met	['nan', '1.000000000000000000e+00', 'nan', '9.034435023360440908e-01', '3.380257992148065216e-01', '6.133792744766610738e-01', '1.575433911882509752e-01', 'nan', '4.507200299233214691e-02', '5.852373500260824590e-01', '2.716883116883117011e-01', '1.000000000000000000e+00', '5.289326139849783587e-02', '2.486522911051212634e-02', '4.800334955775369949e-01', 'nan', 'nan', 'nan', 'nan', 'nan', 'nan',…
tk_musk	['9.328063241106718251e-02', '7.953488372093023839e-01', '2.189665203363833357e-01', '7.035819345907594613e-01', '2.873808188446438372e-01', '8.749837472370302072e-01', '1.232754784156653294e-01', 'nan', '4.220435134966647739e-02', '3.707876890975482231e-01', '3.116883116883116811e-01', '1.419222139117427006e-01', '4.882048027081349606e-02', '2.486522911051212634e-02', '3.051761134662688835e-01',…
tk_pdgfr	['3.142292490118576975e-02', '0.000000000000000000e+00', '3.629872533982123062e-01', '3.345446155620925843e-01', '7.254627033090297328e-01', '8.281757898842803112e-01', '8.900756564307965579e-02', 'nan', '3.740415186085655624e-02', '4.237350026082420396e-01', '2.716883116883117011e-01', '8.726003490401394724e-02', '4.882048027081349606e-02', '2.486522911051212634e-02', '2.850264301041502968e-01',…
tk_ref	['9.835309617918314151e-02', '0.000000000000000000e+00', '0.000000000000000000e+00', '7.559554709580664777e-01', '0.000000000000000000e+00', '0.000000000000000000e+00', '1.232754784156653294e-01', 'nan', '5.947260145876191728e-02', '2.209181011997913280e-01', '3.116883116883116811e-01', '4.516330092246321759e-01', '4.882048027081349606e-02', '2.486522911051212634e-02', '7.365363479353116416e-01',…
tk_ret	['8.214756258234519326e-02', '6.166368515205724599e-01', '2.653514571322790339e-01', '8.048105208513582909e-01', '0.000000000000000000e+00', '7.580938759589129772e-01', '8.900756564307965579e-02', 'nan', '4.220435134966647739e-02', '3.426708398539384248e-01', '2.716883116883117011e-01', '2.502493143854400137e-01', '4.882048027081349606e-02', '2.486522911051212634e-02', '3.293557335008112097e-01',…
tk_ror	['1.237154150197628533e-01', '5.963625521765056892e-01', '1.928915216586449266e-01', '3.808040606794716454e-01', '2.916432978126752285e-01', '4.380444675594851178e-01', '8.900756564307965579e-02', 'nan', '3.740415186085655624e-02', '3.466875326030255389e-01', '6.072727272727272974e-01', '5.379581151832460995e-01', '4.882048027081349606e-02', '2.486522911051212634e-02', '2.487570000523368352e-01',…
tk_rtkb	['1.084980237154150179e-01', '8.183064997018485442e-01', '2.108213889035806810e-01', '4.588452442752493643e-01', '2.245653393157599487e-01', '8.780392666753347175e-01', '8.900756564307965579e-02', 'nan', '4.220435134966647739e-02', '2.169014084507041862e-01', '3.116883116883116811e-01', '9.685863874345548852e-02', '8.298952713424309624e-02', '4.043126684636118295e-02', '4.468519390799183810e-01',…
tk_ryk	['1.642951251646903865e-01', '6.460345855694692441e-01', '2.148939546199820083e-01', '3.242198765645727954e-01', '5.380818844643858734e-01', '4.682095956312573026e-01', '1.000000000000000000e+00', 'nan', '1.000000000000000000e+00', '3.466875326030255389e-01', '2.716883116883117011e-01', '1.544502617801047084e-01', '4.882048027081349606e-02', '2.486522911051212634e-02', '4.250798136808499605e-01',…
tk_sev	['1.541501976284584963e-01', '7.166368515205724377e-01', '2.026762574707779985e-01', '0.000000000000000000e+00', '5.725743129556926103e-01', '6.592120660512287289e-01', '8.900756564307965579e-02', 'nan', '1.188828626644224118e-01', '6.532603025560771437e-01', '3.116883116883116811e-01', '1.467215158314634504e-01', '4.882048027081349606e-02', '2.486522911051212634e-02', '2.270895483330716280e-01',…
tk_src	['1.409749670619236117e-01', '6.469886702444841431e-01', '1.757550113714496931e-01', '7.702024571725208935e-01', '2.614694335389792235e-01', '3.920166428292810035e-01', '8.900756564307965579e-02', 'nan', '3.260395237204662816e-02', '8.185706833594156295e-01', '2.716883116883117011e-01', '2.762403390675641779e-01', '4.474769914312916319e-02', '2.486522911051212634e-02', '1.473282043230229599e-01',…
tk_syk	['3.241106719367588956e-02', '6.992844364937388368e-01', '0.000000000000000000e+00', '8.625483070888849690e-01', '1.000000000000000000e+00', '4.280327655701469114e-01', '8.900756564307965579e-02', 'nan', '3.740415186085655624e-02', '3.306729264475742891e-01', '2.716883116883117011e-01', '2.915108451757666419e-01', '4.882048027081349606e-02', '2.486522911051212634e-02', '4.470612864395248076e-01',…
tk_tec	['6.693017127799737176e-02', '5.651162790697674687e-01', '2.327709314010683594e-01', '5.850493164907422106e-01', '2.830622546270331052e-01', '3.979976596021323476e-01', '8.900756564307965579e-02', 'nan', '3.260395237204662816e-02', '3.225873761085028546e-01', '2.716883116883117011e-01', '2.147843430565943568e-01', '4.474769914312916319e-02', '2.486522911051212634e-02', '2.825665986287747566e-01',…
tk_tie	['5.678524374176548151e-02', '5.771615980918306521e-01', '2.295446131062569284e-01', '5.130068639326295088e-01', '4.461020751542344454e-01', '5.232739565726174380e-01', '1.232754784156653294e-01', 'nan', '4.987220248114207499e-02', '4.646322378716744583e-01', '3.116883116883116811e-01', '1.717152829718274487e-01', '4.882048027081349606e-02', '3.005390835579514752e-02', '1.868948552886376679e-01',…
tk_tk-unique	['nan', '3.596302921884317327e-01', '3.647326387052414187e-01', '5.608236719155561545e-01', '6.145260796410543236e-01', '4.877779222467819586e-01', '8.900756564307965579e-02', 'nan', '3.585187955863101128e-01', '5.642670839853938247e-01', '2.716883116883117011e-01', '4.947643979057591568e-01', '8.626890934094996743e-02', '2.486522911051212634e-02', '0.000000000000000000e+00', 'nan', 'nan', 'nan',…
tk_trk	['3.649538866930171488e-02', '5.202146690518784089e-01', '1.823134288887713339e-01', '6.140047297687026839e-01', '6.367919237240604602e-01', '4.380444675594851178e-01', '8.900756564307965579e-02', 'nan', '3.740415186085655624e-02', '4.108502869066248953e-01', '2.716883116883117011e-01', '7.303041635502367512e-01', '4.882048027081349606e-02', '2.486522911051212634e-02', '3.936253728999842827e-01',…
tk_utk	['1.186429512516469081e-01', '8.852116875372688654e-01', '5.605860263394509824e-01', '6.637249812539653959e-01', '7.756029164329780734e-01', '3.003510596801456378e-01', '2.260792167334223501e-01', 'nan', '6.427280094757184536e-02', '0.000000000000000000e+00', '6.950649350649350522e-01', '2.529917726252804422e-01', '1.993018089495398326e-01', '4.043126684636118295e-02', '3.294080703407127886e-01',…
tk_vegfr	['3.142292490118576975e-02', '7.725104353011329472e-01', '1.660231660231659967e-01', '3.301032473899750408e-01', '2.787436904094223178e-01', '8.611363931868417643e-01', '8.900756564307965579e-02', 'nan', '3.740415186085655624e-02', '5.200312989045383638e-01', '2.716883116883117011e-01', '8.726003490401394724e-02', '4.882048027081349606e-02', '2.486522911051212634e-02', '3.172659234835399911e-01',…
tkl_ark	['8.722002635046112451e-02', '2.938580799045915071e-01', '3.142222457290950177e-01', '3.476379996539192829e-01', '0.000000000000000000e+00', '6.021323625016252734e-01', '8.900756564307965579e-02', 'nan', '4.220435134966647739e-02', '0.000000000000000000e+00', '3.116883116883116811e-01', '2.043131388681126981e-01', '1.400084629218237564e-01', '4.561994609164420067e-02', '2.850264301041502968e-01',…
tkl_czak	['8.517786561264821532e-02', '6.109719737626714275e-01', '3.141164648013962668e-01', '7.026590528926572876e-01', '4.547392035894559648e-01', '7.630997269535821914e-01', '1.232754784156653294e-01', 'nan', '4.700455083847640547e-02', '4.269170579029734069e-01', '3.116883116883116811e-01', '2.301795063575167999e-01', '4.882048027081349606e-02', '3.005390835579514752e-02', '4.178049929345266089e-01',…
tkl_dicty4	['5.171277997364953638e-02', '5.867620751341681151e-01', '0.000000000000000000e+00', '5.250043260079597651e-01', '5.380818844643858734e-01', '7.116759849174359998e-01', '8.900756564307965579e-02', 'nan', '3.740415186085655624e-02', '0.000000000000000000e+00', '2.716883116883117011e-01', '2.907005734230865279e-01', '7.405056595789696883e-02', '2.486522911051212634e-02', '4.248704663212434784e-01',…
tkl_gdt	['8.214756258234519326e-02', '0.000000000000000000e+00', '3.670598191146136613e-01', '0.000000000000000000e+00', '4.828939988782949833e-01', '8.630867247432062461e-01', '2.465509568313306588e-01', 'nan', '4.320179539928932499e-02', '5.561293688054251838e-01', '1.600000000000000033e-01', '2.146596858638743222e-01', '8.140272929228817289e-02', '5.599730458221023610e-02', '4.956822107081174100e-01',…
tkl_irak	['nan', 'nan', 'nan', 'nan', 'nan', 'nan', '1.232754784156653294e-01', 'nan', '4.027180350352222576e-02', '0.000000000000000000e+00', '2.716883116883117011e-01', '1.995138369483919205e-01', '5.289326139849783587e-02', '2.486522911051212634e-02', '6.947715496938294821e-01', 'nan', 'nan', 'nan', 'nan', 'nan', 'nan', 'nan', 'nan', 'nan', 'nan', 'nan', 'nan', 'nan', 'nan', 'nan', 'nan', 'nan', 'nan',…
tkl_lisk	['4.156785243741766001e-02', '6.559332140727489602e-01', '7.031258264134976343e-01', '4.277556670704273367e-01', '3.511497476163768505e-01', '3.954622285788584324e-01', '8.900756564307965579e-02', 'nan', '4.027180350352222576e-02', '5.930099113197704330e-01', '2.716883116883117011e-01', '4.315632011967090453e-01', '5.289326139849783587e-02', '2.486522911051212634e-02', '6.925734024179620585e-01',…
tkl_lrrk	['4.780632411067193277e-01', '9.742993440667858662e-01', '5.453535727508329600e-01', '0.000000000000000000e+00', '3.587212563095905637e-01', '6.384085294500064789e-01', '1.232754784156653294e-01', 'nan', '4.027180350352222576e-02', '4.491392801251956057e-01', '2.716883116883117011e-01', '1.611194215906257554e-01', '7.484396487887441662e-02', '2.486522911051212634e-02', '8.624064478986759319e-01',…
tkl_mlk	['8.722002635046112451e-02', '3.228980322003577874e-01', '3.036441529592214250e-01', '0.000000000000000000e+00', '4.796971396522714537e-01', '0.000000000000000000e+00', '1.575433911882509752e-01', 'nan', '4.027180350352222576e-02', '7.617110067814293339e-01', '2.716883116883117011e-01', '4.202817252555471894e-01', '1.017666349307098234e-01', '2.486522911051212634e-02', '3.506044905008635637e-01',…
tkl_raf	['2.708168642951251925e-01', '7.716756112104949938e-01', '3.378642830697625166e-01', '4.942608294399260527e-01', '3.942793045429052179e-01', '6.521908724483161945e-01', '8.900756564307965579e-02', 'nan', '3.260395237204662816e-02', '2.374021909233176852e-01', '2.716883116883117011e-01', '2.905135876340064760e-01', '5.289326139849783587e-02', '2.486522911051212634e-02', '2.817815460302507402e-01',…
tkl_ripk	['5.434123847167324772e-01', '5.867620751341681151e-01', '6.180250700798645136e-01', '9.690834631135720745e-01', '5.065058889512058515e-01', '6.077233129632036990e-01', '2.260792167334223501e-01', 'nan', '9.968206470918271334e-02', '6.894105372978612811e-01', '2.716883116883117011e-01', '1.467215158314634504e-01', '4.882048027081349606e-02', '2.486522911051212634e-02', '3.862458784738577178e-01',…
tkl_stkr	['3.649538866930171488e-02', '0.000000000000000000e+00', '1.839001428042524033e-01', '3.476379996539192829e-01', '3.002804262478968034e-01', '5.197633597711610598e-01', '6.849132176234979941e-01', 'nan', '3.260395237204662816e-02', '4.470005216484089772e-01', '2.716883116883117011e-01', '2.118548990276738764e-01', '1.374695863746958624e-01', '2.486522911051212634e-02', '4.096927827497775509e-01',…
tkl_tkl-ccin	['2.312252964426877444e-01', '6.137745974955276518e-01', '9.136827629978314658e-01', '3.050700813289495827e-01', '6.687044307347167482e-01', '3.504095696268365590e-01', '1.918113039608366766e-01', 'nan', '5.180475032728632662e-02', '2.651017214397495825e-01', '3.116883116883116811e-01', '2.399650959860383792e-01', '1.456151486300645281e-01', '4.043126684636118295e-02', '5.023813262155231163e-01',…
tkl_tkl-tvag1	['6.488801054018444869e-02', '4.254025044722718474e-01', '5.876659438303273308e-01', '0.000000000000000000e+00', '4.607403252944475835e-01', '0.000000000000000000e+00', '8.900756564307965579e-02', 'nan', '3.260395237204662816e-02', '3.414188836724048048e-01', '2.716883116883117011e-01', '3.346422338568935118e-01', '7.891674600655877725e-02', '3.524258760107816524e-02', '6.029727325064112575e-01',…
tkl_tkl-tvag2	['1.328722002635046306e-01', '7.714967203339295754e-01', '8.371502618077960589e-01', '7.462075330218606029e-01', '1.986539540100953627e-01', '7.356650630607204366e-01', '2.603471295060080237e-01', 'nan', '1.985537061280469029e-01', '5.710485133020344328e-01', '0.000000000000000000e+00', '1.295811518324607170e-01', '9.520787051729609485e-02', '1.000000000000000000e+00', '2.124352331606217392e-01',…
tkl_tkl-unique	['nan', 'nan', 'nan', 'nan', '7.766124509254066499e-01', '0.000000000000000000e+00', '1.575433911882509752e-01', 'nan', '1.265507137958980233e-01', '6.597287428273342913e-01', '3.916883116883116966e-01', '0.000000000000000000e+00', '1.343488839521845002e-01', '4.043126684636118295e-02', '7.520803893860887879e-01', 'nan', 'nan', 'nan', 'nan', 'nan', 'nan', 'nan', 'nan', 'nan', 'nan', 'nan', 'nan',…
